# Supplementary material for: A targeted metabolic analysis of football players and its association to player load: Comparison between women and men profiles
Source: Front Physiol. 2022 Sep 30;13:923608. doi: 10.3389/fphys.2022.923608 (PMC9561103; doi:10.3389/fphys.2022.923608)
Supplement: Supplementary file 2 [file DataSheet1.CSV]

metabolite (uM/ mg/dl creatinine)	sample	R	Player	month season	CUM EPTS Player Load [AU]	Team	R	Arginine	Anserine	MethylHistidine	Histidine	Asparagine	Carnosine	Hydroxyproline	Phosphoethanolamine	Serine	Taurine	Aspartic	Citrulline	Ethanolamine	Glutamic	Glycine	Sarcosine	betaAlanine	Threonine	Hydroxylysine	Glutamine	GammaAminoButyricAcid	Alanine	Lysine	Aminoadipic	betaAminoIsobutyricAcid	Proline	Cystine	Cystathionine	Methionine	Ornithine	Tyrosine	alphaAminoButyricAcid	Valine	Leucine	Phenylalanine	Tryptophan	Aminophenol	Anthranilic	HydroxyAnthranilic	Tryptamine	IndoleAcetamide	Serotonin
	FEM1-R1	1	1	0	526.2042313	FEM	Class 1	3.251674892	1.27154492	8.11079989	5.566299072	1.510376168	0.066861156	0.010864582	0.341065384	2.999748525	7.653263733	0.042827184	0.042067192	3.931253419	0.229551628	10.87199603	0.182219687	0.138718536	1.165332663	0.039228629	3.758056341	0.042629328	1.884936292	0.606293041	0.236883107	0.880868479	0.071904755	0.586542432	0.18737254	0.074732573	0.097988457	0.509008228	0.191153815	0.274025329	0.234608667	0.400737594	0.559077031	0.000372522	0.001545401	0.023333404	0.001539756	4.85E-05	0.003962276
	FEM2-R1	1	2	0	321.8204231	FEM	Class 1	1.151515903	0.781557674	3.197374997	1.572834616	0.458014363	0.07610949	0.00816119	0.091912163	1.145255436	6.922578892	0	0.027590754	2.075484837	0.056940907	6.037224492	0.431717104	0.290369725	0.45659442	0.02106516	1.262735827	0.016359249	0.727411539	0.304629456	0.207494192	0.209077173	0.02680929	0.195001215	0.261680508	0.051152339	0.043988255	0.220132653	0.045777864	0.118153624	0.085065782	0.136129016	0.151471247	0.000482199	0.0003679	0.03403969	0.001389448	3.57E-05	0.003050356
	FEM3-R1	1	3	0	426.848999	FEM	Class 1	0.682957159	0.472034818	2.669502317	1.960001097	0.497247674	0.025932027	0.004504397	0.254117839	1.17227911	0.296274256	0.022599523	0.019586515	1.996130576	0.062000571	2.354077985	0.110256411	0.044959256	0.350064767	0.013161336	1.255689739	0.008240241	0.443092373	1.083765451	0.089116186	0.429888159	0.030325833	0.23578526	0.074362311	0.040987831	0.05663022	0.27057305	0.079927043	0.146174097	0.127330815	0.176298703	0.258651119	0.000479143	0.000292546	0.008523364	0.004249032	3.16E-06	0.003529527
	FEM4-R1	1	4	0	464.742878	FEM	Class 1	1.852942432	0.698290988	2.824968357	1.983693403	0.775401035	0.036944115	0.005077587	0.153785868	0.076402497	1.238813567	0.082191928	0.111358804	2.714440074	0.155829344	8.410316827	0.068380236	0.036980068	0.579883357	0.011205	2.418814539	0.023434194	1.059946865	0.423643135	0.079113867	0.165182452	0.129144354	0.266870554	0.058233289	0.063737841	0.070180167	0.353840866	0.114542567	0.315681997	0.290549651	0.336588174	0.278546415	0.000455134	0.012550137	0.006541592	0.002829547	4.09E-05	0.002951431
	FEM5-R1	1	5	0	488.0289001	FEM	Class 1	1.836478962	0.649528134	11.78214744	3.371615013	0.734725599	0.02353453	0.005043396	0.379096283	1.22415419	1.75685461	0.009666746	0.015986328	2.629167571	0.048861458	3.121992604	0.122152938	0.074144233	0.331124353	0.014549462	1.697900196	0.007787615	0.452297073	0.315584052	0.111184509	0.984570973	0.025438563	0.258485656	0.053750879	0.043752558	0.043133216	0.34018925	0.079623143	0.18555899	0.154234583	0.251558548	0.313634495	0.000382485	0.000288353	0.013667001	0.003283893	2.03E-05	0.003660421
	FEM6-R1	1	6	0	490.5617294	FEM	Class 1	7.71869793	4.07856005	14.65509159	1.87238864	1.285612922	0.189413799	0.004182061	0.24820333	1.903167337	2.584362415	0.013589789	0.038581429	2.179468788	0.12161379	2.849764261	0.142912175	0.103698543	0.542234841	0.023266989	1.7196635	0.031198533	0.680019422	0.37713933	0.132672937	0.644314176	0.025867725	0.653162928	0.140246357	0.055780585	0.09006585	0.218457015	0.120279836	0.214387818	0.194858199	0.224144343	0.241334309	0.000187552	0.000167493	0.005395883	0.001381065	1.50E-05	0.00150844
	FEM7-R1	1	7	0	503.2301483	FEM	Class 1	6.325379485	0.879120717	7.71934633	5.102262245	1.173967859	0.08426851	0.003817007	0.239750267	1.855774725	4.10149701	0.01662983	0.030500921	2.277701867	0.112652566	7.621583172	0.130002284	0.095192589	0.564836711	0.035745556	3.22172105	0.045889707	0.631257284	0.918531948	0.13589462	3.207451855	0.032632089	0.573649622	0.172784779	0.045434548	0.069257532	0.329325101	0.282299836	0.3363149	0.267276731	0.301154362	0.387273881	0.000304322	9.01E-05	0.007103824	0.000679147	3.03E-05	0.001564448
	FEM8-R1	1	8	0	564.1584244	FEM	Class 1	0.956908562	0.935035295	1.878819275	1.305466487	0.861270356	0.037547045	0.006271627	0.161336619	1.119750351	0.474600182	0.012273704	0.029002238	1.881851319	0.057371947	2.10483636	0.088700968	0.046830838	0.278325811	0.010124422	1.141519586	0.016212937	0.451992961	0.127445652	0.051190036	0.258237663	0.019999218	0.356286354	0.049596124	0.029439629	0.044534864	0.166643469	0.042731398	0.110443209	0.088014237	0.158308296	0.206771965	0.00016881	0.000190294	0.004481128	0.00161648	1.53E-05	0.001804728
	FEM9-R1	1	9	0	463.9579811	FEM	Class 1	3.797170449	0.917828376	1.181128064	1.010193652	0.798139504	0.067741376	0.006382511	0.169654788	1.323692826	6.378609753	0.01417317	0.015704723	2.37530136	0.068602514	3.293053243	0.040234613	0.021982354	0.381544675	0.00928423	1.478312759	0.019647035	0.544102246	0.157558875	0.038801884	0.212112513	0.031221636	0.280744904	0.027147224	0.032505657	0.079275284	0.147615821	0.080536137	0.157238415	0.112446899	0.146656083	0.127587369	0.000236487	0.00011398	0.002212295	0.002448333	5.07E-05	0.002971566
	FEM10-R1	1	10	0	548.8887596	FEM	Class 1	1.812335756	0.677782219	4.134138406	3.373560063	1.03195038	0.05367045	0.009383156	0.192933157	1.452149483	8.850534849	0.025699348	0.067368346	2.248433388	0.058168966	4.934784979	0.263774509	0.18013981	0.549904452	0.032342018	1.829758716	0.033200034	0.826838877	1.053980986	0.283194555	0.453909685	0.040472732	0.524709377	0.172229354	0.083587542	0.13990188	0.354047358	0.077749189	0.281216906	0.164901087	0.278994454	0.307766532	0.000496039	0.00028918	0.016147653	0.001528222	2.11E-06	0.002212123
	FEM11-R1	1	11	0	302.6298265	FEM	Class 1	1.111470062	1.448832859	1.795098257	3.274428645	0.814017956	0.187183951	0.015019634	0.103091533	2.203472435	6.568573675	0.008450757	0.015312376	2.277649171	0.049997735	11.37390529	0.105946184	0.049161623	0.801949922	0.030834559	2.380434029	0.026938201	0.763642126	0.602198096	0.115398598	0.266570421	0.03592436	0.293106633	0.096443492	0.052466733	0.061907964	0.200964506	0.119917827	0.206612594	0.158558574	0.189213313	0.216006653	0.000330503	0.000121692	0.005268691	0.003515226	1.38E-06	0.002642642
	FEM13-R1	1	13	0	425.9152946	FEM	Class 1	1.063156667	0.704452206	1.914793509	3.321809619	0.950159047	0.125301868	0.036274012	0.151896897	2.027596177	6.115576252	0.014837122	0.029479949	2.328784225	0.110123954	9.320780222	0.154827526	0.103721054	0.728733821	0.028301062	2.910956608	0.014778485	1.104295145	0.610292097	0.202986174	0.859104678	0.083858167	0.339681374	0.051150505	0.055834139	0.06954919	0.316456365	0.176185705	0.229007953	0.180887278	0.228717316	0.273325937	0.00019025	0.000186394	0.020978936	0.001935924	1.93E-05	0.00238584
	FEM15-R1	1	15	0	547.625988	FEM	Class 1	1.561641463	0.681629312	3.158146477	2.793178702	0.784457881	0.041791875	0.005163933	0.142728992	1.396843576	4.367718639	0.006132891	0.029861405	1.793426984	0.049123311	7.86205379	0.078013339	0.048041083	0.460826703	0.031151232	1.894490263	0.015713813	0.838909489	0.432438668	0.06539124	0.726076749	0.019580105	0.287172482	0.081464849	0.03984521	0.043471605	0.221703628	0.075943093	0.111435018	0.111421852	0.180462151	0.216130123	0.000198941	0.000147529	0.015185049	0.003856615	4.92E-05	0.002672658
	FEM16-R1	1	16	0	479.5792999	FEM	Class 1	3.893646617	1.263928876	3.948354522	0.883705185	0.720921818	0.10803815	0.004464619	0.144955684	1.484065219	0.941330013	0.008832893	0.030670305	1.91431347	0.056202374	2.118680129	0.082752543	0.054042172	0.281998646	0.02490649	1.247048586	0.026057986	0.540546455	0.263179484	0.076495466	0.904304718	0.040124455	0.566710704	0.114744551	0.035213042	0.048476536	0.113365812	0.100838734	0.149847648	0.10822329	0.1212085	0.099273228	0.000222965	0.000216492	0.004711039	0.002284314	7.62E-05	0.002692125
	FEM18-R1	1	18	0	93.91220284	FEM	Class 1	3.969822434	0.806539689	4.300560432	0.993764284	0.662888716	0.05067459	0.007343063	0.218094134	1.071716068	1.319613525	0.014634958	0.059731604	2.19691142	0.0766417	2.553913975	0.057923282	0.031899608	0.286485098	0.013142891	1.308765065	0.020645759	0.772967032	0.203073593	0.049740076	0.714122622	0.043421857	0.308674116	0.026422221	0.037318189	0.048371614	0.245610884	0.064539548	0.139701648	0.122974975	0.173024793	0.190289893	0.000201105	0.000379005	0.00165009	0.000924953	5.93E-05	0.003023016
	FEM19-R1	1	19	0	575.9047966	FEM	Class 1	0.741356489	0.736085625	1.847730254	1.824962921	0.84866808	0.054479685	0	0.259861625	1.655910526	6.457768109	0.002065294	0.014365742	1.91692999	0.043705176	2.369283832	4.215263321	4.264085612	0.38110952	0.011107901	1.478015591	0.016102187	0.712179911	0.235053704	0.175779735	0.782779599	0.024221227	0.262697644	0.237220679	0.040227081	0.039288151	0.283223825	0.095374538	0.182426404	0.118015631	0.184919658	0.263093392	0.000543635	0.000198977	0.013164483	0.004153652	2.13E-05	0.002842533
	FEM21-R1	1	21	0	704.3417435	FEM	Class 1	1.509129081	0.603700053	1.648267151	0.679068854	0.365074662	0.043711405	0.008312489	0.0636498	0.796452944	0.773183836	0.011709912	0.017598743	1.530147791	0.099914926	1.76427946	0.116435903	0.047126289	0.283519983	0.007582521	0.801200451	0.009202899	0.321128959	0.138947876	0.049927741	0.288177519	0.030778225	0.16234985	0.039469765	0.036953706	0.030757788	0.081894818	0.028532377	0.092530759	0.083749518	0.123940831	0.110296718	0.000213236	0.00065314	0.016907757	0.000644745	6.21E-05	0.005189859
	FEM24-R1	1	24	0	462.7990723	FEM	Class 1	1.528606698	0.785928023	1.862433906	1.894956238	0.807048253	0.062353035	0.011890829	0.372712117	0.969464386	3.138529384	0.015172022	0.021572146	1.349636874	0.034254746	3.052768266	0.133652763	0.092147115	0.357684678	0.024835718	1.050286853	0.019692307	0.985863826	0.315651941	0.123583619	0.281301579	0.032408164	0.24288794	0.11371278	0.04802449	0.047459525	0.228724736	0.038582459	0.110727083	0.088017148	0.149084109	0.159310144	0.000268653	0.00012803	0.011260331	0.002929995	1.89E-05	0.001556297
	FEM25-R1	1	25	0	255.1531372	FEM	Class 1	0.603673767	0.563183028	0.560154085	1.805643331	0.419086766	0.053958033	0	0.125840824	0.933233265	2.217019114	0.024905054	0.034915841	1.892314345	0.068602806	3.859555112	0.258622723	0.088673711	0.236048972	0.023044623	1.035422807	0.014914377	0.359247198	0.303232008	0.072268897	2.117573992	0.024932537	0.211306913	0.127848337	0.048874079	0.055181142	0.140590121	1.745555517	0.099698994	0.08278108	0.14729995	0.147822819	0.000258207	0.000192631	0.021189377	0.000516414	2.87E-05	0.00116808
	FEM26-R1	1	26	0	548.7497444	FEM	Class 1	0.900408934	0.527408204	2.390743662	2.269488917	0.84270006	0.02302587	0.003137504	0.106205092	1.417372739	1.177737294	0.017701665	0.024200568	1.661691221	0.06692996	3.974594058	0.105428018	0.037450191	0.888354308	0.026813133	1.878951744	0.010407076	0.80211281	0.266803127	0.142165225	0.098011159	0.03537464	0.298662504	0.117005393	0.049894332	0.045393187	0.282621739	0.05637824	0.150885477	0.108130453	0.173152184	0.346426353	0.000331427	0.000296972	0.027531446	0.002480783	2.13E-05	0.003712972
	FEM27-R1	1	27	0	227.5443115	FEM	Class 1	0.568736625	0.645305432	0.899229313	1.33262881	0.493003626	0.048176212	0.02005112	0.118808204	1.312264731	6.190493289	0.007890036	0.017424968	1.995067937	0.033902623	6.239665237	0.179379553	0.131090673	0.327673098	0.014253707	1.258455141	0.011482224	0.524972816	0.153251886	0.105414652	0.693477512	0.031928316	0.173416937	0.054878357	0.034229749	0.038068954	0.138804063	0.063302329	0.127646293	0.076854577	0.133978087	0.144994941	0.000384817	0.000376155	0.021492827	0.001839944	9.90E-06	0.002383142
	FEM28-R1	1	28	0	438.731411	FEM	Class 1	2.642658128	0.851473718	1.724645739	1.840013395	0.794431959	0.078101185	0.003257928	0.105071784	1.627253847	0.575443212	0.016798353	0.024871819	2.07588182	0.098499293	4.085728286	0.107412101	0.041079237	0.412716118	0.017748289	1.906862603	0.070734793	0.604141419	0.281674622	0.038897675	0.320943434	0.043588657	0.409401511	0.035909439	0.04326561	0.070295622	0.168488209	0.041729776	0.133401345	0.116760786	0.159848245	0.162368664	0.000259871	0.000307996	0.01495063	0.002454342	4.49E-05	0.002492841
	FEM31-R1	1	31	0	574.2971649	FEM	Class 1	3.230651407	0.664775182	3.731879942	3.194513819	1.023642457	0.037477917	0.005679526	0.109412668	2.051500052	5.694821978	0.018809555	0.019310528	1.910872456	0.084260928	6.848089987	0.083048283	0.059955336	0.974741314	0.023613171	3.94872269	0.018408066	0.51739836	0.405378326	0.146630626	1.069214292	0.032346141	0.35074133	0.069484277	0.053811643	0.061732223	0.367946256	0.235054593	0.250406993	0.205483256	0.308027833	0.379958108	0.00019819	0.000362759	0.011944511	0.000903064	2.95E-05	0.001831492
	FEM32-R1	1	32	0	464.4196777	FEM	Class 1	3.188875025	0.838856473	4.599430197	2.774674665	0.989635792	0.099452753	0.010125737	0.108355639	1.864245862	3.452526317	0.012986418	0.035559677	2.182594511	0.11149477	3.780238097	0.074891971	0.043999277	0.782525368	0.022247063	2.332519599	0.019095789	0.952130976	0.433632385	0.065223919	0.373677408	0.058187643	0.348486666	0.053405892	0.043728669	0.097519149	0.268650405	0.114644832	0.190705833	0.155909573	0.221554276	0.290905518	0.000273578	0.000418009	0.003087303	0.004629426	1.53E-05	0.002767874
	FEM33-R1	1	33	0	250.8566933	FEM	Class 1	7.38252929	1.791663711	7.515465944	4.877270248	1.98321289	0.260204994	0.026335665	0.117812786	3.089682842	7.746336621	0.062190734	0.048643251	NaN	0.261372381	10.83092809	0.102442725	0.076768849	1.017879518	0.032048944	NaN	0.031788839	2.145577042	0.495484772	0.257531311	0.473410743	0.077324319	0.991397036	0.104016997	0.121838875	0.112817843	0.634182739	0.21796279	0.414101923	0.349321718	0.445195318	0.492385067	0.000187552	0.000273707	0.005752487	0.001644231	0.000178937	0.003949202
	FEM34-R1	1	34	0	364.5835571	FEM	Class 1	2.078365685	0.827313873	2.758417968	2.267049983	0.870125794	0.101916486	0.008624985	0.138399566	1.622491309	1.423572286	0.016804687	0.031373077	2.177389217	0.070160326	4.763655795	0.050948485	0.029521626	0.519014923	0.039293218	2.405838119	0.012156727	0.702051785	0.420972721	0.150562462	0.235532154	0.029145816	0.452476632	0.077860997	0.033933478	0.065460254	0.232561708	0.093184532	0.133535468	0.106163873	0.155316752	0.201113957	0.000220737	0.000155098	0.007114404	0.00172302	5.35E-05	0.002771653
	FEM1-R2	2	1	5	7266.118051	FEM	Class 2	2.163449011	1.505040259	5.698454371	10.20002509	3.489603645	0.092729934	0.017884863	0.110124901	4.692512607	8.737259852	0.055567942	0.073560629	5.350230339	0.18659217	14.62721256	0.240949176	0.144871835	2.170908458	0.041763711	6.163613414	0.02075	1.909467692	0.893439711	0.450904805	1.514134252	0.085504601	0.610607708	0.129515685	0.102399766	0.115826184	0.85430046	0.292580431	0.411840779	0.32608538	0.611567529	0.830086886	0.000900456	0.000457374	0.012468216	0.002391687	0.000204866	0.006486617
	FEM2-R2	2	2	5	3003.736357	FEM	Class 2	3.508652924	0.77639607	4.134639104	1.486989332	0.89585448	0.032642296	0.005464887	0.215535921	2.014750095	6.36598605	0.038179688	0.030044903	3.41175887	0.151979069	5.035478246	0.153523656	0.104734147	0.406050047	0.015851764	1.733516894	0.030727994	0.752543152	0.317152319	0.243665838	0.413606536	0.039583117	0.320062207	0.125685852	0.049317883	0.060887098	0.333905484	0.103597674	0.21553554	0.150404115	0.226569018	0.222406894	0.00078792	0.001439186	0.013037618	0.000571242	0.000280697	0.003406524
	FEM3-R2	2	3	5	7025.968959	FEM	Class 2	1.490601593	0.824681637	2.067750049	3.135481972	0.879827491	0.048625685	0.006596697	0.283721459	1.674168335	0.484518763	0.011958153	0.023319018	3.102604581	0.052554954	3.798033128	0.074250174	0.031892031	0.710488674	0.018296164	2.419433008	0.008387131	0.804610004	0.442700335	0.12556211	0.569979114	0.040026671	0.347056339	0.073653179	0.068990068	0.06151682	0.585841134	0.097751534	0.216512493	0.17586711	0.301910229	0.409750301	0.000765018	0.000454486	0.007291317	0.004612727	3.08E-05	0.004371089
	FEM4-R2	2	4	5	6441.312912	FEM	Class 2	3.631876209	1.128049132	7.227199537	6.088414331	1.890260781	0.086544175	0.008441862	0.272953042	3.56596729	0.887973128	0.024689686	0.054988892	4.963055329	0.095119912	33.06509405	0.093731078	0.038421989	1.490934142	0.033514075	8.219185198	0.045026661	2.072609072	1.14219315	0.304810875	0.572324552	0.067683379	0.575254305	0.246734035	0.099199638	0.089715063	0.798132708	0.176900698	0.392401192	0.291342301	0.552372309	0.535216479	0.001183592	0.00038068	0.021746988	0.005172684	6.17E-05	0.005356322
	FEM5-R2	2	5	5	6731.45552	FEM	Class 2	1.170102385	0.676101313	4.628893406	2.690765519	0.633501064	0.051314376	0.00200134	0.194844121	1.535404736	0.439577904	0.004767861	0.035970473	3.141051852	0.053463682	3.284765432	0.148513485	0.028954754	0.448691755	0.015233244	1.904929076	0.035897761	0.603722609	0.296199929	0.098998099	0.629378121	0.051639314	0.203277329	0.083736506	0.061431649	0.064149463	0.329404289	0.095665186	0.201573161	0.156349748	0.236433711	0.284355113	0.001081642	0.000340517	0.010212651	0.004815884	2.00E-05	0.004229279
	FEM6-R2	2	6	5	7204.069526	FEM	Class 2	3.790342658	1.449626078	7.765579969	4.255346245	1.374982219	0.12043648	0.005628795	0.206439314	2.406480977	10.93571311	0.047528203	0.041340953	4.393680589	0.161940169	7.448663705	0.351937756	0.261909374	0.711849658	0.045807929	3.195005716	0.086560897	1.366457155	0.524352768	0.263665279	0.800336195	0.058926972	0.381859003	0.154442196	0.065879071	0.124572782	0.553150762	0.136705755	0.314213496	0.288432039	0.404866808	0.564821257	0.000779158	0.000739736	0.020939875	0.001917749	5.10E-05	0.011578383
	FEM7-R2	2	7	5	6817.496087	FEM	Class 2	6.370731622	1.283008393	3.525916627	7.87153824	2.280079536	0.160444146	0.018688726	0.212094245	2.675048668	5.066655444	0.047384197	0.047756442	3.473580519	0.188136949	12.58389492	0.196076942	0.163951901	1.083546438	0.054218898	NaN	0.063027274	0.976917108	1.407975508	0.21131114	2.391196545	0.049590827	0.593643096	0.196841409	0.072105605	0.108274692	0.710607318	0.260982963	0.393542625	0.300805363	0.46386297	0.679257377	0.000714014	0.000308503	0.013177357	0.000610888	0.000114487	0.003631246
	FEM8-R2	2	8	5	7316.139062	FEM	Class 2	5.043283417	3.126037922	10.56019161	3.714857337	2.655690998	0.218970788	0.037389131	0.359286443	3.076533243	2.436035459	0.047009366	0.088813094	NaN	0.29397684	6.073281536	3.630442562	3.713866795	0.615657616	0.02236744	NaN	0.063120275	1.53108393	0.45080045	0.19208756	4.907360984	0.063393006	1.276232854	0.124274067	0.078684406	0.144974734	0.363084356	0.278284162	0.350035755	0.299098204	0.417787856	0.503212187	0.000509011	0.000180156	0.001760951	0.00470235	9.67E-05	0.004229942
	FEM9-R2	2	9	5	7282.552427	FEM	Class 2	3.284233403	0.801718818	1.598483905	1.969610695	0.760623765	0.067445977	0.003647023	0.249309929	1.775471196	8.426895676	0.053100112	0.025163531	2.441876915	0.210095834	9.926635818	0.06915986	0.035865042	0.570957377	0.015982614	2.321744031	0.02507854	1.214767503	0.250575346	0.091616768	0.148624243	0.075952418	0.273902418	0.081829167	0.064046324	0.099226185	0.294241753	0.056126933	0.241868733	0.225114524	0.254823908	0.201967585	0.000884991	0.000132137	0.009548927	0.003818918	1.79E-05	0.004544855
	FEM10-R2	2	10	5	6745.8814	FEM	Class 2	2.571772083	1.111917845	7.652061641	3.073903687	0.904259328	0.086577797	0.00391756	0.224053436	1.696987093	5.60954779	0.017881844	0.03703306	3.644033795	0.077811541	3.914863944	0.222979002	0.181095741	0.489511848	0.028048913	1.630588694	0.052243462	0.603006519	0.606263666	0.230124136	1.190804706	0.044794482	0.506387851	0.088704438	0.07635475	0.108424753	0.42744587	0.098267187	0.32486547	0.231943953	0.3625753	0.502396517	0.001007598	0.000115314	0.003247824	0.004889089	3.47E-05	0.004403203
	FEM11-R2	2	11	5	3520.265044	FEM	Class 2	4.432536715	3.650904919	2.939532103	6.326080783	1.702161881	0.606380799	0.01255224	0.319888204	3.728653999	2.904928372	0.015786348	0.030837718	2.583315036	0.102366825	25.38209075	2.231817621	0.028243363	1.111285709	0.058882154	NaN	0.028839037	3.135789598	1.094679426	0.144289405	0.258990524	0.048232963	0.645703401	0.243001645	0.070367437	0.111190987	0.370394147	0.18122481	0.205832433	0.166446744	0.2947276	0.2842709	0.000472325	9.40E-05	0.008159429	0.004096426	0.000143148	0.004522716
	FEM13-R2	2	13	5	7705.62531	FEM	Class 2	0.090367689	0.81621892	2.052004248	3.84324301	1.152379451	0.101757603	0.025711688	0.216865163	2.655882346	1.202082838	0.051456466	0.03939582	3.010103124	0.198480401	10.56746485	0.154500196	0.071970033	0.80916232	0.024492702	4.001943898	0.013086776	1.493636259	0.521547495	0.211372313	0.950180994	0.116712621	0.31082583	0.056830563	0.078357382	0.093162392	0.501915072	0.246859121	0.275358624	0.248308063	0.268639528	0.316607386	0.000958861	0.000605067	0.019344065	0.003650506	0.000221121	0.004918937
	FEM15-R2	2	15	5	7180.286115	FEM	Class 2	2.561050705	1.097050574	5.10996016	6.85923008	2.150088225	0.086218286	0.004486644	0.202197969	2.896896835	1.628582565	0.024408991	0.049650896	4.138354159	0.095451714	17.52758356	0.114449344	0.059501879	1.099964389	0.04494474	6.108125394	0.020305458	2.365428322	0.915144769	0.19796426	1.798361232	0.058267795	0.520190194	0.140834217	0.095696946	0.081792454	0.675849755	0.137079491	0.299701414	0.272055904	0.460998604	0.571916188	0.00092627	0.000236953	0.01454433	0.00558051	3.10E-05	0.005047366
	FEM16-R2	2	16	5	6462.399036	FEM	Class 2	4.050185544	0.883881633	1.880325016	2.077464795	0.784584616	0.076500882	0.011596838	0.083685693	2.23970209	1.071376258	0.034039655	0.032868361	3.21001266	0.137184128	6.904708066	0.088059418	0.049312877	0.619592591	0.027597718	2.650636704	0.023882285	1.262441663	0.396032905	0.165460821	0.374694229	0.0946466	0.417425043	0.107472274	0.062362602	0.073313164	0.273919845	0.097797604	0.239004067	0.175960543	0.211049465	0.208899117	0.001086135	0.000920066	0.011459779	0.001047004	0.000740634	0.003527554
	FEM18-R2	2	18	5	3626.531024	FEM	Class 2	8.946206316	3.566017417	5.460391227	5.257504397	2.016677384	0.186339128	0.008478371	0.59454157	3.372819501	3.327755096	0.021134986	0.061574682	3.43481094	0.103184328	10.83350113	0.145697483	0.112900319	0.955518568	0.086865636	4.025511461	0.036622958	1.579716779	1.381869062	0.304762527	0.970093335	0.059535224	0.716002204	0.482757528	0.091768047	0.139046294	0.600891428	0.199931537	0.335971162	0.286998308	0.300526902	0.430487681	0.000585196	0.000449821	0.008801076	0.00445623	3.60E-05	0.005493818
	FEM19-R2	2	19	5	6822.026213	FEM	Class 2	1.328004701	1.427305375	8.88708483	4.203789877	1.24336571	0.100350633	0.009125226	0.370407824	2.139779397	8.400768637	0.007438189	0.020709362	3.336818165	0.077434862	4.223058711	2.7929627	2.790614327	0.46902447	0.026397053	2.936072465	0.032061415	0.99279577	0.429216506	0.180607433	2.353740517	0.029473987	0.425043048	0.388413767	0.057373306	0.055839003	0.527549898	0.157198344	0.305906952	0.249527058	0.364692161	0.591771048	0.000943807	0.000140189	0.013288327	0.004811836	3.16E-05	0.098335597
	FEM21-R2	2	21	5	7319.905548	FEM	Class 2	2.345586759	0.697143418	1.681177789	0.911335161	0.477352488	0.052139432	0.003425413	0.046750442	1.007697698	0.288136369	0.013265109	0.014209973	1.915968774	0.07656802	2.0625187	0.071630904	0.029786317	0.400432381	0.006082519	1.365803617	0.009650043	0.603231606	0.143070263	0.067027539	0.5047121	0.025013269	0.16679463	0.053819954	0.034238963	0.032879419	0.099758812	0.047460624	0.10022728	0.085463015	0.13311188	0.133866656	0.000987207	0.0004586	0.012553658	0.001066346	5.28E-05	0.006163701
	FEM24-R2	2	24	5	6677.224851	FEM	Class 2	0.076435869	0.646455197	1.721286466	2.566710989	0.782005527	0.05545486	0.006322309	0.292843116	1.248836311	4.502909228	0.01060827	0.025374029	1.582085511	0.040980974	2.900232499	0.15298534	0.112045177	0.366180808	0.017461219	1.177864985	0.012133481	1.19622033	0.441468863	0.135656599	0.356101277	0.038639314	0.369763747	0.186675701	0.042233879	0.058335074	0.273246148	0.054451821	0.139252782	0.095033668	0.178878858	0.180265728	0.000843412	0.00102932	0.006581345	0.003776974	0.000101882	0.004622486
	FEM25-R2	2	25	5	5658.300461	FEM	Class 2	4.020537489	1.252490589	5.626063486	4.506868044	1.37823194	0.116415116	0.004135997	0.255041578	1.95503561	0.327377248	0.021146274	0.04052173	2.46928427	0.099893989	8.545079544	0.086986346	0.044705962	0.694099883	0.039750915	2.842892108	0.030823023	0.95005653	0.796843708	0.214536999	2.6644062	0.040954584	0.535687955	0.283351947	0.07094886	0.092209863	0.323609277	0.116359114	0.226240066	0.182053519	0.277701657	0.27635183	0.000566261	0.000349902	0.015013686	0.002202932	0.000140789	0.003234004
	FEM26-R2	2	26	5	5768.114102	FEM	Class 2	2.334565801	1.002800423	11.0627821	1.760860059	0.936583883	0.053890024	0.008765073	0.23821866	1.918710662	5.592628582	0.013798253	0.015146763	1.89491595	0.07467057	5.662422224	0.078248223	0.036448301	0.777064003	0.031379372	2.404975564	0.010439469	0.893265883	0.337864352	0.174234705	0.191225178	0.043619282	0.454927464	0.140419114	0.054834638	0.06122807	0.349924743	0.14542354	0.213183638	0.159988646	0.253079877	0.376381263	0.000456055	0.000213776	0.011889995	0.004513719	0.000151679	0.004419047
	FEM27-R2	2	27	5	2615.912594	FEM	Class 2	0.077612048	0.734129336	4.659108916	1.226324149	0.598995851	0.028981226	0.007730238	0.222185442	1.901968408	0.814079393	0.020431955	0.019906714	2.596433588	0.072096478	4.076894504	0.073022082	0.036542409	0.525966477	0.010007484	1.504916036	0.024426557	0.743673588	0.193131635	0.121146836	0.856635802	0.061295752	0.267588316	0.032631094	0.045219506	0.040288535	0.127976184	0.080400054	0.180772684	0.130056348	0.157785847	0.153715598	0.00058323	0.000232757	0.012171142	0.002045765	8.92E-06	0.004036239
	FEM28-R2	2	28	5	5733.458763	FEM	Class 2	5.630342123	2.109566057	1.333116412	2.89882199	1.368842688	0.182664799	0.011635405	0.193162176	1.705492726	2.750706631	0.012823119	0.028956853	2.587405897	0.099017654	6.004164273	3.336488803	3.392594165	0.476090716	0.018456393	2.506237999	0.013239702	1.284145236	0.504833973	0.123948766	2.099390171	0.024463197	0.48367117	0.139046478	0.040332182	0.067393237	0.247622752	0.102033809	0.154500116	0.119349949	0.22229152	0.229561662	0.001163619	0.000354884	0.008308283	0.004069669	0.000109964	0.004710459
	FEM29-R2	2	29	5	6204.640141	FEM	Class 2	0.756346943	0.618884869	1.033731182	1.252597364	0.539345919	0.080771545	0.007769301	0.068939811	1.121990072	2.621596172	0.015262133	0.014315949	1.732028662	0.083070476	2.165653124	0.121036124	0.080590874	0.313313186	0.014449906	1.179237112	0.031897659	0.633113038	0.277934434	0.055464614	0.414345865	0.03465208	0.133562634	0.028260884	0.0385412	0.044298585	0.200242943	0.052282537	0.123482372	0.122921667	0.140745867	0.180387778	0.000616886	0.000208339	0.001483779	0.003617982	8.13E-06	0.004161696
	FEM1-R3	3	1	7	11119.79264	FEM	Class 3	2.560191952	1.772238696	7.255273285	17.54316807	5.962794036	0.336808577	0.018587929	0.244145956	6.960431441	14.19292945	0.13464354	0.434337182	11.6053533	0.439628217	24.94844064	0	0.955743888	2.275655649	0.204793962	12.27465447	0.070679319	3.884002218	1.506118502	0.910570702	1.370741644	0.251329834	0.672715939	0.448406146	0.278110849	0.237234612	1.693420729	0.273520969	0.832573377	0.614844896	1.139580494	1.6345957	0.001246659	0.000454985	0.019973847	0.002984702	0.000646079	0.006251496
	FEM2-R3	3	2	7	4842.001076	FEM	Class 3	6.821282911	4.99940549	13.02026118	3.317995461	1.716250474	0.618173557	0.008748135	0.615687985	2.636483341	8.915475014	0.056016223	0.104218794	3.436040474	0.14602751	7.810296494	0	1.716758422	0.90943675	0.083526211	3.86168427	0.053887041	1.817390248	1.005733023	0.629083057	0.800383475	0.066175813	0.307870348	0.960285538	0.098872055	0.151972503	0.461400459	0.129599786	0.332665139	0.293250956	0.279880651	0.31151447	0.000497628	0.000815931	0.033208096	0.003540185	7.62E-05	0.004217138
	FEM3-R3	3	3	7	11237.88431	FEM	Class 3	3.073521428	0.86564168	6.238742091	3.785868733	2.103973865	0.063127802	0.007435243	0.551713177	2.328889675	2.33942104	0.023093989	0.075333215	4.374508707	0.120439305	5.582223014	0	0.166327674	0.880688344	0.063865266	3.846217844	0.02813468	1.50368575	0.7667712	0.26702771	0.484988929	0.058823928	0.41804914	0.215323614	0.104583117	0.214152879	0.696754841	0.074578352	0.299510118	0.265495313	0.421235815	0.5784119	0.000611866	0.000506835	0.009433245	0.004804556	4.27E-05	0.004739827
	FEM4-R3	3	4	7	9256.189713	FEM	Class 3	5.433846594	2.58582607	20.14784991	5.53098517	2.408719301	0.221359776	0.015176828	0.833396321	3.896788915	1.197745183	0.106143292	0.151638653	4.588772651	0.16280492	23.91719958	0	0.356668602	1.711193137	0.078797943	7.446996034	0.065364907	2.360518895	1.521274304	0.93737518	1.026605178	0.144570004	0.389994879	0.668405161	0.19705069	0.228625861	0.934848206	0.186835356	0.629904264	0.468162977	0.641994919	0.810950914	0.000629842	0.000321842	0.03881485	0.008797018	8.65E-05	0.005280979
	FEM5-R3	3	5	7	10369.54413	FEM	Class 3	2.45537254	1.217768013	9.379229904	3.902159108	1.415381943	0.114356232	0.012252658	0.588708198	2.958283942	1.40719979	0.108213716	0.242392704	4.522327716	0.145281973	5.602802421	0	0.404733598	0.881175998	0.047860404	3.786939666	0.07341518	1.460546936	0.475205125	0.261698803	1.033234493	0.150987447	0.259987667	0.206559182	0.1101629	0.272596459	0.537763959	0.078467293	0.428928453	0.331233873	0.400197477	0.495972633	0.000801682	0.000241812	0.01390961	0.004849302	2.61E-05	0.004417962
	FEM6-R3	3	6	7	11163.49441	FEM	Class 3	2.272298843	1.757964025	3.940852359	2.709414317	1.419181377	0.219484707	0.006353831	0.258982053	1.928132034	4.275825469	0.082125356	0.12421462	2.562578953	0.145820816	4.372259312	0	0.562322818	0.788618842	0.060749013	3.263717186	0.024347029	1.417792182	0.412271286	0.329417843	0.349815019	0.092388273	0.201457414	0.17173413	0.105680618	0.192853245	0.276974518	0.092088775	0.288030037	0.202949616	0.235486601	0.388726084	0.000658294	0.000348975	0.029869118	0.003089225	5.16E-05	0.004270982
	FEM7-R3	3	7	7	9733.900205	FEM	Class 3	3.338533329	0.787313646	8.776452144	3.919390791	1.453721755	0.097210599	0.006669095	0.278601872	2.04764866	0.336136231	0.078325922	0.115959293	3.662820518	0.156182178	6.382572713	0	0.449906119	0.785207467	0.061798664	4.895926437	0.05145163	0.705162576	0.632523462	0.209272958	2.402484868	0.080243696	0.237828441	0.185734454	0.094175933	0.093583448	0.490345533	0.2295746	0.312676576	0.224263988	0.318674795	0.430689897	0.000618473	0.000160682	0.014870637	0.001476453	1.52E-05	0.003971567
	FEM8-R3	3	8	7	11152.82353	FEM	Class 3	2.153187458	1.091595492	4.093227025	2.894970551	1.677381358	0.357127845	0.020548756	0.255708271	1.701150831	0.97425972	0.040403835	0.071743547	2.471524766	0.108402654	3.334218602	0	0.177426527	0.478472945	0.073717493	2.550206025	0.021247071	0.859112788	0.342633776	0.290502244	0.652958082	0.053434274	0.195327694	0.185732535	0.05703069	0.083915422	0.252731064	0.107498924	0.235124871	0.200528714	0.227362836	0.355670831	0.000487119	0.000333416	0.016798515	0.003148539	9.58E-05	0.003610829
	FEM9-R3	3	9	7	10640.6445	FEM	Class 3	3.745571469	0.916872343	2.867957889	1.475812719	0.874198921	0.078619807	0.006181533	0.094968574	1.447017641	2.862576807	0.015863471	0.035727105	2.140857169	0.04879563	4.51698631	0	0.080727209	0.51925911	0.019240402	2.015752696	0.021679297	1.077314666	0.172468599	0.076777692	0.139130934	0.042451961	0.156745398	0.101394228	0.047408122	0.04055853	0.196415436	0.071729048	0.154103372	0.099371279	0.164801329	0.17993938	0.000444289	0.000213534	0.005557056	0.00944114	3.27E-05	0.00610639
	FEM10-R3	3	10	7	10470.55872	FEM	Class 3	3.777939485	2.433442778	7.092316766	7.279791115	2.397153383	0.269603132	0.043146838	0.479132595	2.437005663	13.82776494	0.066857609	0.108184602	3.629639913	0.117014373	7.526852894	0	0.848641247	0.807874278	0.062858733	3.885761533	0.049759713	1.983149911	1.506165143	0.452654101	0.758747597	0.090486714	0.466870225	0.201403672	0.117497123	0.127557587	0.658696773	0.174641848	0.474397313	0.346421707	0.548472452	0.697851708	0.000577861	0.000139886	0.017687205	0.003818544	6.49E-05	0.004694495
	FEM11-R3	3	11	7	5405.565407	FEM	Class 3	2.342227767	2.929780096	3.560417111	6.300874571	1.760507915	0.655093987	0.028890121	0.237636776	3.699094831	3.112182559	0.018886741	0.051041993	2.233577279	0.087329885	24.48723654	0	0.151079999	1.308710691	0.093056001	4.748753136	0.024064631	1.312186738	1.136710214	0.241097777	0.476554949	0.0512518	0.268565819	0.189849911	0.067542577	0.06795845	0.329296273	0.204499062	0.197494414	0.168625469	0.252719252	0.337052283	0.000356522	0.000274391	0.016996377	0.003724812	0.000125996	0.005661415
	FEM13-R3	3	13	7	10354.5183	FEM	Class 3	1.979813091	1.668935854	4.246861752	4.991454274	2.164977955	0.568387336	0.113793477	0.424592884	2.842961837	10.27380829	0.094704237	0.093973783	2.756590575	0.343453558	15.28889052	0	0.600773204	1.037220236	0.068919027	4.969130433	0.021340561	2.235093152	1.198474468	0.464928702	0.989560541	0.221190144	0.265615369	0.149176563	0.117137511	0.150988308	0.509107529	0.233946042	0.389691941	0.395654302	0.333766889	0.459762005	0.000576922	0.000340236	0.024178936	0.004879796	0.000183062	0.005134973
	FEM16-R3	3	16	7	10197.65436	FEM	Class 3	6.084588953	2.459355928	4.51413802	3.051385241	1.851740405	0.325709934	0.017673529	0.599816245	3.136180801	1.863642781	0.040080598	0.063683998	3.66311484	0.102711293	8.428130541	0	0.32918388	0.988606864	0.079720153	3.955971625	0.049598599	1.703010786	0.758957051	0.280116259	0.610606623	0.08324591	0.415919196	0.375893494	0.087386481	0.181864104	0.354939722	0.172080425	0.31086517	0.216965557	0.258093455	0.28130181	0.000373839	0.000263189	0.019036563	0.00483383	0.000147007	0.004902591
	FEM18-R3	3	18	7	6549.486752	FEM	Class 3	4.380813538	0.878287829	4.284849101	2.653673584	1.181426812	0.064198974	0.012339506	0.431975557	1.836561049	0.695639514	0.025206147	0.077722812	2.595865772	0.073970537	6.46263266	0	0.16448396	0.634493827	0.062958742	3.874508827	0.019516294	0.795160058	0.460596392	0.139224704	0.542999285	0.043404132	0.15964778	0.118638627	0.053414834	0.1492233	0.340553076	0.097943155	0.202230818	0.163418154	0.206383038	0.26793618	0.000231701	0.000134298	0.008354535	0.0026107	8.12E-06	0.004656166
	FEM19-R3	3	19	7	10819.32704	FEM	Class 3	1.330431476	0.908607071	9.289762058	2.955990911	1.333572331	0.112881692	0.011533829	0.358400698	1.957826488	2.353972175	0.036550488	0.085603229	3.24020531	0.061524204	3.788200299	0	0.134740044	0.507894429	0.032301424	3.437082467	0.024472153	0.794099736	0.412016855	0.232233343	0.911345045	0.0495129	0.183721703	0.357825341	0.067389586	0.040396597	0.411472529	0.230371236	0.303416039	0.206736194	0.269487497	0.466622053	0.000726892	0.000189789	0.026511619	0.004651727	1.90E-05	0.004879474
	FEM21-R3	3	21	7	10380.64593	FEM	Class 3	3.811754522	0.823570081	2.698405229	1.08124765	0.83231791	0.07307662	0.013234931	0.420612735	1.570718792	0.055115017	0.061240286	0.068821403	2.266654996	0.299865359	2.632647705	0	0.203845749	0.375351552	0.021421304	1.892297886	0.075190507	0.707320338	0.247621618	0.106756808	0.316369759	0.067167648	0.249970018	0.081157386	0.050232181	0.070401553	0.140255164	0.053140819	0.188003221	0.18451602	0.215150121	0.202099033	0.001200982	0.001409724	0.003655846	0.00225613	3.43E-05	0.00567178
	FEM24-R3	3	24	7	9943.820513	FEM	Class 3	3.086564174	0.619620242	4.287888073	3.953438605	1.497193711	0.123170512	0.014717854	0.27382591	1.804885756	3.965243736	0.067960307	0.093700233	3.282185992	0.070150945	4.227586839	0	0.254332995	0.575598264	0.028016358	2.938044506	0.039354379	1.183268572	0.493390429	0.2238407	0.495558034	0.088274003	0.206908591	0.124135133	0.081794688	0.094083553	0.388949703	0.126492859	0.188859145	0.139609005	0.240935651	0.26820673	0.000445074	0.000427589	0.015781055	0.002548049	5.40E-05	0.003330108
	FEM25-R3	3	25	7	9086.955088	FEM	Class 3	1.93371921	1.02310781	6.148648575	3.645039654	1.388705075	0.132824198	0.013560642	0.271286366	1.595147511	0.561243538	0.049053179	0.11781937	2.494701447	0.095186713	8.157294235	0	0.232884296	0.657281145	0.054895159	3.095515464	0.020282178	0.957195313	0.562605001	0.192017168	1.857771416	0.058822417	0.272503583	0.288115245	0.083025043	0.126874118	0.292085829	0.052943036	0.208705468	0.159619893	0.267832772	0.27479759	0.00125639	0.000273966	0.025249792	0.00197983	8.78E-05	0.002615516
	FEM28-R3	3	28	7	8086.476982	FEM	Class 3	5.701382826	1.273563594	3.701657748	3.794169491	1.964403711	0.192263252	0.015113585	0.401132585	2.311817465	3.587812006	0.042636397	0.071235062	4.076386901	0.122094828	7.309453544	0	0.235472584	0.558212375	0.062685339	3.404885995	0.025018437	0.961678177	0.642201611	0.216745788	0.746231555	0.045933314	0.324111902	0.173522134	0.06392575	0.052134578	0.319250329	0.129611917	0.232616457	0.183708874	0.29089149	0.398038871	0.000649534	0.000259319	0.020620837	0.00394783	5.80E-05	0.005545732
	FEM29-R3	3	29	7	8145.60486	FEM	Class 3	2.672819992	1.313232931	3.89945677	3.120360493	1.436700336	0.304458939	0.012786462	0.660683306	2.009212414	3.724336328	0.031828116	0.052482242	2.942091743	0.104657911	4.118600171	0	0.291095828	0.5489282	0.046629119	2.854882362	0.026766298	1.65731535	0.570433061	0.148122705	0.50300999	0.072628519	0.311898708	0.082930696	0.064565468	0.061581223	0.430287415	0.103262801	0.252099265	0.215135084	0.289595107	0.319483565	0.000300793	0.000165224	0.003050298	0.004422932	5.25E-05	0.004868614
	FEM30-R3	3	30	7	5489.895183	FEM	Class 3	1.994567593	1.955338391	8.143239741	10.67934759	2.421547242	0.399558065	0.022374763	0.159640519	2.978740916	15.28353081	0.085719837	0.10930312	6.404257143	0.225543716	9.378513156	0	0.448506548	1.820451047	0.070461317	7.028868627	0.037949847	5.412495405	1.818792985	0.514257304	0.436806434	0.141942051	0.545345216	0.237136466	0.042723692	0.112408993	1.151263492	0.168994196	0.424805403	0.406692538	0.655846478	0.755021087	0.001639548	0.001078515	0.003125388	0.00384269	0.000130651	0.004155228
	FEM1-R4	4	1	9	12140.52622	FEM	Class 4	0.896398149	0.668273286	3.422804077	8.430532628	2.249564523	0.041604339	0.023612107	0.141840943	2.894091781	9.200595212	0.038176322	0.115755781	3.907439952	0.163884189	9.507562169	1.460626033	1.441801484	1.018809983	0.027528059	3.898507755	1.330564901	1.441801484	0.63663377	0.261325096	1.146810236	0.043033251	0.264830274	0.136265974	0.047811674	0.070374567	0.521212824	0.182923075	0.291704913	0.229908709	0.418500271	0.69092539	0.001292949	0.000824139	0.050183184	0.00228266	4.84E-05	0.004399749
	FEM2-R4	4	2	9	5443.010209	FEM	Class 4	2.638292493	0.691569161	6.648266229	1.241186686	1.118385293	0.033042686	0.015822306	0.332042832	1.55322811	2.267533931	0.011138977	0.022018399	2.02002972	0.126183967	2.458293003	0.668437134	0.659714972	0.263813124	0.016197127	1.436333757	0.030734282	0.659714972	0.231473361	0.147982332	0.251975748	0.018787807	0.189088048	0.134156087	0.029315429	0.055813931	0.193298432	0.059821812	0.129567754	0.106455374	0.160394431	0.171093601	0.00124691	0.000710867	0.006742311	0.002362701	3.86E-05	0.002660931
	FEM3-R4	4	3	9	12313.41303	FEM	Class 4	1.769689517	0.787594101	6.378046934	3.960256552	1.327708962	0.043570235	0.011486497	0.289644003	1.675641268	3.774220073	0.017430339	0.050087426	2.162751697	0.085527103	4.408258171	1.190964199	1.17614547	0.844373373	0.022751353	1.930111827	0.718357695	1.17614547	0.566007259	0.117566565	0.619065906	0.020249348	0.275258774	0.168476627	0.0474391	0.056535823	0.413885604	0.101310444	0.155925436	0.14006314	0.260823534	0.394697748	0.000720822	0.000513845	0.020970167	0.003246096	7.03E-05	0.002192034
	FEM4-R4	4	4	9	10434.81607	FEM	Class 4	0.833588306	0.677117607	3.652000408	2.645710443	0.876732635	0.04139921	0.013048805	0.242265338	1.696600759	4.930236236	0.01934249	0.061316535	2.313080578	0.08616516	14.72368211	1.03881101	1.025185732	0.498802449	0.018371366	2.453822588	0.020699864	1.025185732	0.410551775	0.101403761	0.151875166	0.036379876	0.193612705	0.102014368	0.031827314	0.068576876	0.341875827	0.059081126	0.170913897	0.129157526	0.29043653	0.308598562	0.001242308	0.000137187	0.02045108	0.002873313	2.79E-05	0.00285553
	FEM5-R4	4	5	9	11500.24928	FEM	Class 4	1.310884186	0.582401994	3.189916645	3.04883754	1.300695656	0.087072496	0.010085478	0.30158683	1.610379807	3.17466167	0.023674489	0.035486996	2.478202315	0.081400851	3.962871714	1.106088054	1.091827531	0.409278793	0.014126095	1.888061299	0.797840898	1.091827531	0.237357979	0.091964603	0.687748691	0.040808816	0.21899698	0.08120821	0.042192137	0.089940002	0.340678831	0.043826925	0.149648888	0.131476721	0.249000321	0.28920784	0.000722256	0.000404947	0.016030154	0.00581129	2.12E-05	0.003079409
	FEM6-R4	4	6	9	12378.51912	FEM	Class 4	3.569475304	1.295529153	3.937349123	2.269300516	1.529733987	0.148709686	0.012263481	0.437883133	1.60871125	13.68826302	0.016163927	0.06934402	2.057536248	0.139682761	3.062375036	2.753432104	2.720879287	0.435351964	0.019922885	1.547558178	1.047781542	2.720879287	0.369246661	0.114793575	0.902935467	0.028992168	0.233996482	0.202704898	0.045474247	0.201090584	0.330541413	0.06054286	0.157387267	0.125480413	0.213071188	0.301277541	0.001068324	0.000481815	0.009953761	0.004138207	0.000124957	0.002617337
	FEM7-R4	4	7	9	10903.06821	FEM	Class 4	3.115575471	0.757934396	2.682302027	5.868143597	1.320369787	0.053614815	0.01870072	0.256692204	1.941024661	1.148465231	0.019486368	0.06876659	2.748081666	0.146214142	8.892091793	1.284022303	1.267237193	0.479626473	0.048934552	2.795080528	2.27324913	1.267237193	0.959319644	0.128596943	1.959104142	0.026805204	0.362633076	0.385862303	0.043318123	0.106247097	0.49738612	0	0.234289865	0.161682297	0.36326774	0.566909169	0.002164343	0.000359393	0.036325283	0.001227259	0	0.003064155
	FEM8-R4	4	8	9	12193.09501	FEM	Class 4	2.046501812	0.835520365	4.395685111	1.886500104	1.161524299	0.127851178	0.018588898	0.205130678	1.399645574	10.65049664	0.009824772	0.092665934	1.975434254	0.089809766	2.248843626	0.682500663	0.673795231	0.239897212	0.0170279	1.435203732	1.520116714	0.673795231	0.208520665	0.095515685	1.30869943	0.023208764	0.294509034	0.085159646	0.031395023	0.168608052	0.193785966	0.067710177	0.145688532	0.1255305	0.190344394	0.342118568	0.000653952	0.000206764	0.007387871	0.003920964	6.04E-05	0.003866697
	FEM9-R4	4	9	9	11618.81396	FEM	Class 4	1.704590855	0.468629988	1.244670152	1.073946581	0.812901599	0.03297267	0.006587628	0.173190632	1.108997651	1.519877677	0.009063038	0.017474301	1.250551608	0.059714638	3.262222834	0.70985343	0.700651359	0.286045069	0.007823854	1.180266669	0.015533515	0.700651359	0.149614717	0.043451566	0.094874682	0.025872155	0.137546152	0.073968485	0.021907042	0.051292239	0.140773566	0.037724023	0.107245597	0.07172367	0.129738438	0.101356186	0.000528882	0.000299449	0.011129149	0.004632837	6.25E-05	0.002972943
	FEM10-R4	4	10	9	11556.97005	FEM	Class 4	2.106640872	1.277127576	8.074604127	8.359078138	2.666145225	0.336920915	0.099938569	0.35892474	2.944500799	9.404455677	0.018126104	0.099270604	2.419223557	0.108065564	9.056214608	2.657863228	2.624672576	1.58736487	0.065363218	3.256611129	0.047789753	2.624672576	1.650303577	0.366250911	0.538466697	0.094600827	0.410174982	0.249626745	0.204691863	0.167926902	0.809326131	0.264104921	0.887095387	0.511379722	0.704337681	0.568480622	0.001355348	0.000174339	0.028638521	0.002367641	8.44E-05	0.002532607
	FEM15-R4	4	15	9	12935.34556	FEM	Class 4	1.900600583	1.189333655	6.86819414	4.721433975	1.307091784	0.074217864	0.013956441	0.174093216	1.964599778	2.90446595	0.021552162	0.073893978	2.697990603	0.082430903	0	1.60095256	1.581620459	0.618549744	0.036449215	2.490294537	1.652150393	1.581620459	0.370599231	0.104326696	1.422467181	0.026328253	0.205395338	0.129686336	0.053233916	0.096716995	0.291364269	0.10697706	0.159791568	0.161459932	0.258746636	0.295707327	0.000885342	0.000392535	0.013172862	0.004757838	6.22E-05	0.003197802
	FEM16-R4	4	16	9	11264.68651	FEM	Class 4	2.175273637	0.657554424	3.283611669	1.368545329	0.671441724	0.072190389	0.012622773	0.058569457	1.544559786	1.568671945	0.013217271	0.016578222	2.766882485	0.056124219	4.103901127	0.930744826	0.918989915	0.47389776	0.024031899	1.569648162	0.020181629	0.918989915	0.325019195	0.126627512	0.33202868	0.039776634	0.178846788	0.11664045	0.039499016	0.051962974	0.228236691	0.060106004	0.162798714	0.113269778	0.158690679	0.180265404	0.0011104	0.000818764	0.011392521	0.002216902	5.61E-05	0.002994338
	FEM19-R4	4	19	9	11332.47617	FEM	Class 4	0.906262254	0.734530327	2.886667687	2.64062151	1.206038716	0.035203805	0.018987006	0.276230794	1.79791078	6.781549129	0.024410951	0.047349767	2.295240848	0.102937637	3.242329233	1.471236185	1.452028207	0.429045527	0.022729963	2.185482883	0.043473074	1.452028207	0.329695833	0.1435261	0.352395208	0.033947692	0.183611435	0.171462428	0.059242241	0.079041366	0.404000554	0.099258771	0.182029261	0.133826597	0.257870764	0.402779232	0.00164068	0.000303295	0.023368139	0.002816308	1.73E-05	0.002764315
	FEM21-R4	4	21	9	11391.31767	FEM	Class 4	1.025750794	0.644140914	1.854340346	0.827801113	0.567290396	0.063575642	0.010661779	0.167182228	1.0101245	0.634129876	0.015302224	0.022142162	1.356455414	0.099352311	1.612628601	0.650264645	0.641677439	0.321309741	0.01363179	1.257846135	0.01549609	0.641677439	0.208219346	0.068018964	0.252170005	0.0188888	0.137023252	0.04219083	0.020305308	0.078592814	0.09637199	0.017062068	0.109806614	0.084947622	0.122527872	0.124990468	0.00078927	0.00050651	0.02271918	0.001135959	7.38E-06	0.00281531
	FEM24-R4	4	24	9	10808.92289	FEM	Class 4	2.546808818	1.01764508	4.420177919	3.04688299	1.626373219	0.174586453	0.024723115	0.825035551	2.76766068	2.155026469	0.027960635	0.039884473	3.283188718	0.096640963	3.65030362	1.562606149	1.542330564	0.547837308	0.037974589	2.777625618	0.517567424	1.542330564	0.637617533	0.225121854	0.446120654	0.050807424	0.324846899	0.269543023	0.056708556	0.105126592	0.43794041	0.108072826	0.213308831	0.156479818	0.306943348	0.358410266	0.001478647	0.000713661	0.024398899	0.004636353	3.42E-05	0.00425997
	FEM25-R4	4	25	9	10135.91326	FEM	Class 4	4.473695973	3.881596641	13.45607907	5.987657432	1.713908452	0.155519287	0.016878224	0.329339515	2.334999411	4.497016542	0.034922923	0.055830799	2.231765284	0.108059858	0	2.010004771	1.99082664	1.217066584	0.082103013	2.703190093	4.036481644	1.99082664	1.624143116	0.238063482	3.467729076	0.037320122	0.430362932	0.298014847	0.069560619	0.147976331	0.303235039	0	0.239378465	0.210963317	0.305448619	0.254694837	0.000744819	0.000266128	0.019616124	0.002694443	4.68E-05	0.001706452
	FEM26-R4	4	26	9	6600.985001	FEM	Class 4	0.717511379	0.473545123	6.208609599	2.117340262	1.064938272	0.011054056	0.015290153	0.183719531	1.395147139	3.148420424	0.039614004	0.030798533	1.680486939	0.081995152	2.220186463	0.7203641	0.710858795	0.51782795	0.0253962	1.796401875	0.020272226	0.710858795	0.308166564	0.129003033	0.090956142	0.034932235	0.173178456	0.092797185	0.03333382	0.068620087	0.249273344	0.038810629	0.158436188	0.118028955	0.206751849	0.338736603	0.001260324	0.000733698	0.010754935	0.004811217	2.56E-06	0.003709392
	FEM27-R4	4	27	9	3040.248911	FEM	Class 4	1.341161334	1.841840213	3.452084606	4.291300974	1.268349269	0.576355133	0.132064891	0.355592412	3.093524427	9.18095838	0.074153755	0.013812926	3.137645801	0.104421743	0	2.21026635	2.183490332	1.010798042	0.05438635	2.751235721	1.017104636	2.183490332	0.288708223	0.237147234	0.876506431	0.085766002	0.25964837	0.151816152	0.053161301	0.077507477	0.269254222	0.178365033	0.283562835	0.186898281	0.243755457	0.29680986	0.000560431	0.000280768	0.048722136	0.00561426	1.88E-05	0.003060816
	FEM28-R4	4	28	9	9319.828894	FEM	Class 4	0.006756376	0.048156956	0.027800888	0.068726061	0.016018892	0.00133319	0.000938756	0.008890326	0.040846723	0.02824211	0	0.000898803	0.060649233	0.002846136	0.096608371	0.038503994	0.037990483	0.011705984	0.001474645	0.053634271	0.001089425	0.037990483	0.008094429	0.00183596	0.004979618	0.002322288	0.004059392	0.000661031	0.000810784	0.001829714	0.007432334	0.001301237	0.002500286	0.00357765	0.005667645	0.006600115	0.000801557	0.000200389	0.002832845	0.004169816	1.96E-05	0.003124035
	FEM29-R4	4	29	9	8793.290137	FEM	Class 4	1.030306808	0.330510242	1.247832016	0.936650132	0.482294234	0.035835725	0.006872651	0.117267291	0.823335743	3.931442285	0.012095671	0.027146552	1.21423485	0.058014385	2.407588483	0.412335765	0.406762244	0.191047616	0.012863414	1.068494413	0.679626352	0.406762244	0.207031385	0.051765587	0.585863152	0.014164815	0.109908555	0.028391356	0.014335715	0.072394638	0.096026713	0.030178364	0.076753681	0.056903799	0.084830306	0.115205914	0.001030305	0.000396807	0.020912409	0.00369796	4.32E-05	0.003736944
	FEM1-R5	5	1	10	14468.15562	FEM	Class 5	1.009459821	0.520752781	3.250744599	7.469311939	2.000978838	0.051230083	0.013706856	0.250007822	2.753303126	5.155842849	0.021096388	0.068374152	2.395782926	0.234211932	8.053794953	1.672215349	1.651040468	1.137279484	0.027062429	3.106850476	0.672450635	1.651040468	0.497740699	0.315385512	0.579689668	0.030329417	0.228089588	0.446975741	0.049489001	0.08184845	0.383808465	0.139598128	0.259359787	0.215407142	0.307619727	0.538398123	0.001067047	0.001198962	0.033205974	0.005310318	9.97E-05	0.005969893
	FEM2-R5	5	2	10	6833.741194	FEM	Class 5	1.639425329	0.748503956	3.630588569	1.165647178	0.725263226	0.025043046	0.016541223	0.330588288	1.304191548	5.314074085	0.016283601	0.037554019	2.654245154	0.147104812	2.730733673	0.626497436	0.618209443	0.237388413	0.010074826	1.400042775	0.030647187	0.618209443	0.277611365	0.150596494	0.234304319	0.027770715	0.20511264	0.147335521	0.022010815	0.051280628	0.21485692	0.042481777	0.125060685	0.10362563	0.181570896	0.213850853	0.001385365	0.001016858	0.015125412	0.001529443	0	0.002116837
	FEM3-R5	5	3	10	14892.18342	FEM	Class 5	0.002776274	0.066566003	0.001850917	0	0.001869897	0	0.000330878	0.005583471	0.009074122	0	0	0.002202785	0	0.001520099	0.038150665	0	0.316050498	0.002270111	9.98E-05	0.001260172	0.000313054	0.316050498	0.001937711	0.000166257	0.000130127	0.002028045	0.087722506	0.020265328	0.000272472	0.0024154	0.000884232	0	0	0.000893077	0.00064949	0.000681482	0.000601643	0.000719478	0.036640146	0.003749219	3.06E-05	0.004557074
	FEM4-R5	5	4	10	13367.32486	FEM	Class 5	0.205586552	0.437591928	0	0	1.607874858	0.352160995	0.063970148	0.065142034	4.969173071	2.84926861	0	0.789664341	0.691545443	0.577955367	16.62109258	0	0	0.877342364	0	0.350653594	0.062127056	0	0.701356907	0.087199941	0.1765527	0.655907737	0	0	0.004895382	0.972764668	0.225863161	0	0.521042192	0.377724241	0.152032284	0.104980049	0.001082341	0.000613479	0.037108627	0.002175339	0	0.002353445
	FEM5-R5	5	5	10	14149.93698	FEM	Class 5	0.006937792	0.098050334	0.00290538	0	0.002284948	0.005260866	0.000129189	0.008302227	0.030000235	0	0	0.009788316	0	0.004970237	0.063967752	0	0	0.00434482	0	0.002129035	0.000373994	0	0.002776849	0	0.000371666	0.004235367	0.141349023	0.000355202	0.00020905	0.003095433	0.002458745	0	0	0.002214112	0.001522508	0.001406	0.000574631	0.001214032	0.019942672	0.00607348	0	0.002627357
	FEM6-R5	5	6	10	15452.38864	FEM	Class 5	3.065746821	1.971177856	15.24223208	4.281958433	1.868212249	0.22359926	0.018523233	0.404452778	2.240283725	16.40261174	0.034854695	0.054907023	2.545017835	0.163639192	7.72243713	1.949746135	1.918697856	1.031480654	0.044200699	2.808975493	1.308480027	1.918697856	0.596869194	0.346177609	1.127735051	0.044853121	0.262293386	0.612918561	0.06490806	0.108339059	0.452217697	0.090636524	0.296577963	0.237931652	0.265187417	0.484930649	0.000859952	0.000562496	0.051429305	0.003245316	0	0.002196595
	FEM7-R5	5	7	10	13333.9676	FEM	Class 5	0.012885814	0.150842836	0.001968736	0	0.002817271	0.008351735	0.000627921	0.012205198	0.043457786	0.04458945	0	0.005127966	0	0.004212499	0.095733017	0	0	0.006812867	7.07E-05	0	0.002505115	0	0.007177436	0	0.002181348	0.006612828	0.183970625	0.001243461	0.000184133	0.00971016	0.001468043	0	0.000483091	0.003380359	0.002209711	0.001808489	0.000751092	0.000582036	0.012174453	0.000748677	0	0.002040748
	FEM8-R5	5	8	10	14967.72426	FEM	Class 5	6.734374981	2.148094303	11.53701281	5.515035548	3.046919454	0.336854149	0.053674547	0.507813629	3.296449014	33.51840796	0.27632577	0.46040724	4.755936884	0.399702563	8.833586447	1.945959634	1.922274727	1.563312727	0.3008997	6.086965632	3.372881302	1.922274727	2.729338988	1.172170579	2.90124295	0.093001542	0.442973079	0.653464924	0.076420571	0.499077207	0.440461957	0.146310049	0.71680017	0.592944649	0.34225946	0.649139266	0.000412282	0.000602644	0.042447689	0.004042395	8.25E-05	0.003824547
	FEM9-R5	5	9	10	13927.84514	FEM	Class 5	3.050568714	0.68171983	5.055958695	2.577784857	1.162408692	0.082075144	0.017975809	0.121634963	1.925360383	7.091212064	0.074183754	0.015547674	2.322443997	0.116133174	5.92973394	1.261995599	1.245937367	0.778369416	0.031816268	2.598668415	0.091611341	1.245937367	0.408702164	0.165484059	0.416466723	0.056544206	0.166947962	0.215805189	0.063455132	0.194906396	0.324323041	0.058671326	0.287673396	0.241833574	0.281118282	0.282383637	0.0009998	0.0004418	0.009522309	0.005508584	0	0.003368576
	FEM10-R5	5	10	10	13984.33324	FEM	Class 5	1.330809726	0.904773537	5.748133641	2.831581323	1.058719005	0.148911563	0.036928611	0.259073228	1.341080708	5.053580188	0.010782482	0.051139849	1.59988197	0.061737833	3.779276712	0.713510225	0.704196563	0.515192789	0.045497409	1.315958302	0.533767589	0.704196563	0.361067006	0.223143182	0.460162709	0.028936097	0.257576219	0.087807981	0.052172451	0.062564916	0.30655935	0.045737916	0.166244058	0.132678016	0.225552761	0.311354663	0.000488137	0.000338479	0.029226679	0.002380542	2.66E-05	0.00289945
	FEM11-R5	5	11	10	6641.465887	FEM	Class 5	2.405818266	1.059059368	5.880670049	6.175400739	1.422588337	0.869753146	0.016673672	0.393444906	3.011212725	3.128091913	0.010965275	0.044798878	2.554865715	0.097981248	0	1.403109796	1.386005631	1.250931798	0.076845563	2.636782712	0.021468469	1.386005631	1.059676432	0.15460129	0.213676467	0.037941035	0.245176435	0.176522678	0.056654585	0.103162371	0.284168258	0.143741698	0.190805926	0.172481732	0.223566226	0.266007102	0.000571537	0.000326699	0.020065565	0.004445784	9.82E-05	0.003475362
	FEM13-R5	5	13	10	13784.82662	FEM	Class 5	1.188023322	0.903799701	7.386936362	3.995567563	1.30697768	0.191734266	0.065728651	0.345621234	2.140933883	6.337988299	0.078958896	0.052804838	2.319392704	0.433641456	11.96138736	1.49170963	1.472851409	0.844140279	0.045678658	2.807423369	1.171130143	1.472851409	0.851206574	0.248935948	1.009239079	0.098005314	0.214269956	0.095012491	0.080486408	0.152989163	0.408327371	0.183837963	0.298268682	0.35706776	0.257515356	0.307585994	0.000791697	0.000440961	0.040118568	0.004503649	4.32E-05	0.004057605
	FEM15-R5	5	15	10	15789.95463	FEM	Class 5	2.119550435	3.465020833	18.69377718	11.42224783	4.381265064	0.068194915	0.032459543	0.291482224	5.849384995	7.705281014	0.038839651	0.141916766	2.848327527	0.13049768	0	4.018870329	3.969477205	2.86530232	0.12396743	7.271081949	1.880563274	3.969477205	2.804132467	0.461121465	1.620765003	0.055558362	0.412497906	0.4369491	0.124786806	0.17265973	0.621237647	0.155662445	0.332704966	0.381733707	0.417635251	0.641693935	0.000689536	0.000782717	0.090166187	0.011892171	0.000107158	0.005017774
	FEM16-R5	5	16	10	14066.98588	FEM	Class 5	3.07516351	0.739333115	6.283736762	2.546143879	1.068395288	0.041038153	0.030001518	0.426647823	2.199365271	9.387343185	0.015675435	0.039566639	2.622437172	0.088241063	5.672502225	1.515657935	1.496731498	0.630492518	0.03068616	2.362039542	0.034309107	1.496731498	0.445454784	0.192807538	0.592570053	0.053084585	0.348032466	0.227406735	0.047217474	0.062275314	0.272963398	0.088723115	0.225704094	0.144484722	0.213958546	0.2354363	0.000888975	0.000797086	0.028092461	0.004334821	7.05E-05	0.003158425
	FEM18-R5	5	18	10	6692.972638	FEM	Class 5	1.86890925	1.373402278	13.49367579	3.015649192	0.829189753	0.105797488	0.011091837	0.304239307	1.61349596	4.612203286	0.01960011	0.046114566	1.769189303	0.081391526	7.072981118	0.85177981	0.840740636	0.815564321	0.034696394	2.034096947	0.027023609	0.840740636	0.769663698	0.180463316	0.324578036	0.037493857	0.247896329	0.177645823	0.058497495	0.085637663	0.300519228	0.056477137	0.191605021	0.206081739	0.183890247	0.282582501	0.000278283	0.001082355	0.026453567	0.002618683	0	0.004451247
	FEM19-R5	5	19	10	13647.70951	FEM	Class 5	0.011586395	0.16164346	0.017919941	0	0.007051337	0	0.000573548	0.01387163	0.098291258	0.035371058	0.021217865	0.003147265	0	0.009592086	0.166044205	0	0	0.0151553	0	0.012587744	0.000853736	0	0.001710255	0.000745645	0.001292549	0.011544179	0.202524021	0.001326196	0.00023408	0.023772261	0.00569104	0	0.006390136	0.008496571	0.003915236	0.004765011	0.001360669	0.00044078	0.054407594	0.00313474	0	0.024494779
	FEM21-R5	5	21	10	14252.06987	FEM	Class 5	1.320342065	0.609772234	7.206009813	1.16197756	0.500926586	0.024301829	0.010863955	0.172970617	1.040567432	0.773961178	0.017918993	0.023638803	1.550281144	0.119571793	1.981441125	0.364594362	0.359764538	0.349987997	0.005538957	1.234999366	0.497214864	0.359764538	0.187109778	0.059278398	0.428695226	0.01728633	0.121325349	0.100309522	0.028801871	0.041441816	0.107166804	0.03345184	0.116269716	0.107380956	0.147223878	0.154897546	0.000989931	0.000709204	0.022833841	0.001435294	0	0.003334948
	FEM24-R5	5	24	10	12198.46781	FEM	Class 5	1.075723678	0.705905292	7.713313822	4.280484047	1.370925891	0.052120746	0.016839019	0.331387136	1.542020539	9.392277345	0.034008644	0.041594339	2.835939993	0.066652897	4.422855777	1.433629462	1.415170237	0.674916581	0.02604024	1.902585715	0.708018528	1.415170237	1.058310232	0.222754909	0.610379077	0.050936075	0.218136363	0.149214478	0.048158134	0.051455369	0.466727154	0.091056813	0.228924164	0.175112644	0.234799128	0.295553648	0.000537558	0.00071316	0.060505703	0.002266702	1.43E-05	0.002492476
	FEM25-R5	5	25	10	12022.88716	FEM	Class 5	0.434607547	0.512126701	6.53071545	2.553463923	0.637151842	0.065000548	0.011941935	0.183995164	1.13982726	1.372029945	0.022711054	0.033765625	1.912459753	0.070413284	3.62851122	0.509234591	0.50249134	0.349519748	0.016969639	1.699534301	1.683169563	0.50249134	0.389655629	0.098138079	1.450749843	0.01696351	0.164772701	0.06592481	0.026751138	0.042716039	0.199510164	0.058049625	0.149300097	0.116973028	0.177929716	0.233728247	0.001143266	0.000517426	0.037619365	0.002355522	0	0.002032747
	FEM26-R5	5	26	10	8970.403333	FEM	Class 5	1.628981121	1.017368956	10.8254378	2.939441227	1.271319559	0.037691138	0.008445125	0.2678988	1.378620659	0.894417157	0.018417506	0.047179632	1.501915955	0.092326131	2.27039429	0.719548462	0.710198275	0.702101941	0.034117245	1.664172117	0.017469917	0.710198275	0.33400252	0.128348038	0.124793231	0.029902554	0.292105768	0.19123514	0.040576164	0.05503845	0.283949493	0.053817895	0.161468214	0.129931575	0.22977223	0.372124067	0.000898677	0.000539917	0.038813625	0.005382592	0.000189444	0.0038919
	FEM27-R5	5	27	10	4031.84089	FEM	Class 5	0.813001369	0.698548825	2.635015356	2.337789486	0.961046958	0.068446675	0.035154139	0.242943517	2.286888131	5.164917141	0.019933896	0.020539647	2.996542844	0.070383804	0	1.280852997	1.264878344	0.634989398	0.017150906	2.105407074	1.011489014	1.264878344	0.167357396	0.09941404	0.873778423	0.045642398	0.258364314	0.058920887	0.038189605	0.066541564	0.218443303	0.079915501	0.161265983	0.121096952	0.192642789	0.225251161	0.000550433	0.000818547	0.016026483	0.004105166	0	0.003955129
	FEM28-R5	5	28	10	11643.03558	FEM	Class 5	0.435861924	0.34531896	0.943176298	0.673160041	0.354031501	0.028044233	0.006439627	0.084170902	0.519840817	3.124551294	0.009397392	0.021821058	0.775693567	0.043337572	2.143039151	0.207840758	0.205080939	0.191829473	0.015700737	0.685657094	0.460547058	0.205080939	0.235884066	0.042621398	0.396615694	0.012711556	0.066756408	0.04956848	0.009916778	0.047831282	0.06835783	0.016474908	0.054255036	0.037067597	0.056530497	0.086174906	0.000526517	0.000832098	0.043494319	0.00337143	1.29E-05	0.002872172
	FEM29-R5	5	29	10	11368.69365	FEM	Class 5	1.801569914	0.613797886	4.350319535	4.551041629	1.349058739	0.126037365	0.034018745	0.6219992	1.826161413	9.429221067	0.014368287	0.054259355	2.224238422	0.074335994	5.108350345	2.179476298	2.153098918	0.780442644	0.054602288	2.719615859	1.036015134	2.153098918	1.016685796	0.247791932	0.892777011	0.063644508	0.286002695	0.132639804	0.063257474	0.083012722	0.562898416	0.084423533	0.301360201	0.258938454	0.292559704	0.386420964	0.000847951	0.000285171	0.01230447	0.006817093	7.56E-06	0.003954584
	MASC1-R1	1	1	1	0	MASC	Class 1	3.132201376	2.72414351	11.02227255	3.465814449	1.649160839	0.438580056	0.010093642	0.372317254	3.898050805	8.86943876	0.089084497	0.122351956	7.381333686	0.226726806	5.806324263	NaN	0.553311343	1.194476047	0.053897934	9.327723635	0.078782679	3.022478288	0.69362017	0.290123606	0.675292525	0.11083554	0.444923555	0.390809756	0.125492499	0.148617223	0.677322888	0.138148074	0.490867748	0.357812204	0.389726651	0.480035345	0.000327823	0.000194071	0.013848542	0.003283472	2.49E-05	0.003985013
	MASC2-R1	1	2	1	0	MASC	Class 1	3.058746806	1.905638598	8.119101861	9.556466663	5.750969628	0.393719673	0.04193883	0.278723898	8.910107803	5.589833954	0.994854775	1.274899318	7.673863421	0.834439751	17.71646009	NaN	1.563354642	2.924769278	0.072400526	10.43612187	0.224922599	4.800201716	1.34586335	0.61169765	6.33243282	0.937556997	0.385103622	1.141189633	0.323999513	0.380255818	1.454109413	0.171842671	1.717533148	1.691720906	1.278682895	1.25259056	0.002070506	0.000226148	0.030163052	0.001889588	0.000140714	0.003789227
	MASC3-R1	1	3	1	1765.308828	MASC	Class 1	1.526547211	0.796261913	5.974325224	3.824562028	1.125001565	0.092876855	0.011276963	0.024109266	1.776258378	1.499809774	0.030782501	0.042472195	1.680586306	0.09956503	4.937930858	NaN	0.072876317	0.817080104	0.018626735	3.728435473	0.031971356	1.390250158	0.247872965	0.146046491	0.260186915	0.053164364	0.185726266	0.084111316	0.0650602	0.068775158	0.31954383	0.148406321	0.231481738	0.177848339	0.264149605	0.370861293	0.000359136	6.57E-05	0.012887314	0.0017034	2.00E-05	0.003539813
	MASC5-R1	1	5	1	1773.219802	MASC	Class 1	0.647776752	0.532352926	2.834666635	3.35675102	1.035122162	0.089739232	0.004833194	0.030190655	1.920094403	3.503685856	0.030609642	0.056093822	2.59794027	0.062522878	4.778975879	NaN	0.17972575	0.753937762	0.02525034	4.203755806	0.018849946	1.062974208	0.233841945	0.231625456	0.465356116	0.048784617	0.13169704	0.076491384	0.070836843	0.056695032	0.649764384	0.1052705	0.227944465	0.168527254	0.288348865	0.530573823	0.000627042	0.000222547	0.023099803	0.001881126	7.97E-05	0.003869014
	MASC6-R1	1	6	1	1234.486188	MASC	Class 1	9.521992274	2.308322894	8.126684655	10.03410678	2.664859724	0.663040398	0.018793026	0.338690672	3.737098438	16.69697849	0.049559514	0.309011393	4.083673984	0.125628303	11.16391064	NaN	0.569591094	1.847719992	0.062941136	8.192885643	0.061449444	3.759682962	1.211551198	0.443816901	1.816284078	0.11711457	0.510448469	0.331219708	0.067480512	0.15366961	1.3151222	0.262118824	0.639920486	0.474748349	0.925590103	0.919695762	0.000457728	0.000782485	0.000675085	0.001915299	1.41E-05	0.005113004
	MASC8-R1	1	8	1	1117.998882	MASC	Class 1	1.222072215	0.804641554	3.03157914	3.531455008	1.042487017	0.116324744	0.016256339	0.110733339	2.061385516	2.150106742	0.02704935	0.060519123	3.443899846	0.089340498	6.307848819	NaN	0.213284463	0.804432427	0.026041282	5.110456884	0.030519849	1.785319546	0.45601584	0.200197136	1.128049456	0.047247099	0.28753867	0.060240409	0.077188993	0.061959377	0.450022678	0.142969099	0.284627633	0.182305303	0.32825868	0.411511208	0.000319592	0.000205192	0.018316602	0.002265288	6.36E-06	0.004159232
	MASC9-R1	1	9	1	1563.895694	MASC	Class 1	2.138892139	1.373121911	4.548167523	9.267758184	3.449149711	0.459146336	0.016688806	0.586275816	4.178172321	2.372806079	0.011188721	0.105408492	3.249201543	0.114611265	7.361272016	NaN	0.253616972	1.80244911	0.039156824	7.005966189	0.019934819	3.848654062	0.963248835	0.387617854	0.671727299	0.04961897	0.312864437	0.363286275	0.084785763	0.103805372	0.610304852	0.131319463	0.428772575	0.332990574	0.366808584	0.646060877	0.000708764	8.42E-05	0.025404018	0.004667397	5.38E-05	0.004707942
	MASC11-R1	1	11	1	784.604614	MASC	Class 1	1.691108516	1.303637701	4.874863825	4.246037945	1.355221229	0.258516327	0.013323188	0.148926445	3.054385088	8.242826395	0.027370949	0.101930922	3.065648554	0.080142272	5.456172688	NaN	0.432651992	0.877531204	0.033687788	4.512265468	0.028811261	2.587945774	0.524644052	0.250265974	0.348081453	0.064785747	0.334904636	0.09290648	0.02643168	0.070659937	0.540901656	0.079632656	0.277097601	0.216190641	0.325892931	0.473279601	0.001353716	0.000189749	0.017094008	0.004452109	2.16E-05	0.005919165
	MASC12-R1	1	12	1	802.3726396	MASC	Class 1	6.473074127	1.00432401	9.008642488	6.049629761	1.134749624	0.246742897	0.011063224	0.048711428	2.145746888	4.91511166	0.037961425	0.14435006	3.738178828	0.077761879	6.569228137	NaN	0.319103607	0.782201317	0.046051411	4.281033258	0.049729423	1.836192939	0.782249629	0.260259861	0.415795196	0.052409899	0.315812902	0.188627612	0.067560557	0.071464848	0.691459386	0.145377596	0.26849568	0.195961278	0.459827021	0.497355557	0.000816181	0.00083766	0.021913072	0.002236286	2.27E-05	0.003192708
	MASC13-R1	1	13	1	1489.81302	MASC	Class 1	1.596355518	1.200196767	10.48114119	6.23159909	1.868511752	0.188165294	0.013758842	0.197862334	3.681494323	9.207893249	0.013159564	0.101321469	3.560370422	0.08373208	8.712931408	NaN	0.468536819	1.827595983	0.054040271	7.574901404	0.039885718	2.838189119	0.889666235	0.483498193	0.194615992	0.068311121	0.311236121	0.227142864	0.097669378	0.091810243	0.4724236	0.160632593	0.352509085	0.25287259	0.343844631	0.557979481	0.000828129	0.00010398	0.027547349	0.004625266	2.79E-05	0.004068229
	MASC14-R1	1	14	1	712.3938621	MASC	Class 1	5.292244532	1.346904736	5.143445857	4.318550947	1.265489283	0.192538043	0.015098575	0.53421237	2.200636301	5.838523334	0.029312092	0.054101795	3.497723442	0.076196573	6.287991128	NaN	0.287208083	0.722026106	0.037526788	3.975890929	0.041094642	2.560189523	0.491611153	0.156859967	0.262647099	0.047536568	0.291686575	0.057686472	0.057452893	0.030932327	0.409007156	0.152339127	0.219540863	0.185603993	0.381608817	0.405801226	0.000647359	0.000269532	0.009071845	0.004742484	1.93E-05	0.005490115
	MASC16-R1	1	16	1	1664.374608	MASC	Class 1	1.908565165	1.2224553	7.267417114	10.10863767	2.532195502	0.305132624	0.024578302	0.510454921	4.474353221	10.53922532	0.02769802	0.125728224	3.688700848	0.080153799	11.86715098	NaN	0.439611229	1.839279992	0.100075237	7.561431638	0.035665988	3.542133801	2.800836512	0.683238873	0.257996987	0.04578102	0.245807558	0.340642588	0.120700239	0.114249133	1.390868349	0.106255878	0.347894296	0.307015197	0.498821599	1.15081168	0.001071831	9.41E-05	0.048275958	0.00659394	3.09E-05	0.00502061
	MASC17-R1	1	17	1	1033.046696	MASC	Class 1	5.417770242	1.767998348	6.666891955	6.254158996	2.319336826	0.402954344	0.017156404	0.261343526	3.889617487	13.79614525	0.027935976	0.058043553	4.167015858	0.155817154	7.002416579	NaN	0.351404085	1.420571459	0.032316783	6.942091869	0.034897522	3.290321722	0.455829438	0.432707595	1.026132154	0.064903969	0.288397411	0.082387693	0.041217147	0.087648965	0.624825453	0.272252559	0.420357891	0.328255757	0.449336075	0.523229091	0.00016451	0.000778111	0.001144003	0.004977832	2.93E-05	0.005730416
	MASC18-R1	1	18	1	1147.709582	MASC	Class 1	7.278879033	3.06643568	10.65323416	15.31604409	6.140307312	0.512978537	0.027911057	0.70315743	6.642019663	12.25486406	0.039948603	0.263831945	7.17295953	0.143977132	20.66761836	NaN	0.435986389	2.524154706	0.288043569	12.81597474	0.078165265	6.938358336	14.9944136	0.838487735	0.993549068	0.110985641	2.584160979	1.054759755	0.172116522	1.288902319	1.019372789	0.148566026	0.758182478	0.636921519	0.737403141	0.844851568	0.000328583	9.49E-05	0.021641415	0.00356578	1.54E-05	0.004264464
	MASC19-R1	1	19	1	817.1358887	MASC	Class 1	7.030756565	5.801340528	10.54434327	11.72050936	4.891549392	0.316699582	0.019019417	0.6749481	6.633272832	6.22407761	0.53970656	0.294105994	4.775810392	0.313351454	14.26488364	NaN	0.51899644	2.068648231	0.070467724	7.437574993	0.127029735	4.572736809	1.624139057	0.856495507	9.90152996	0.196512129	0.7958656	0.94185163	0.185375465	0.75012287	1.083951919	0.202754449	0.684927623	0.578721933	0.717769773	0.836175953	0.000517875	0.000399503	0.019567031	0.002157811	4.19E-05	0.003548675
	MASC21-R1	1	21	1	841.5463037	MASC	Class 1	2.224339613	1.482815855	9.010598509	7.531710606	2.332025938	0.255299666	0.022603343	0.224008954	3.503336756	13.45238589	0.145349228	0.1696793	3.707192565	0.198760105	6.765846159	NaN	0.430005318	1.495563787	0.069146774	8.030675358	0.039489936	3.602140845	1.094555182	0.571139361	0.527418575	0.17020389	0.412574625	0.135843802	0.155613155	0.183484845	0.907537621	0.064572925	0.750329724	0.466919958	0.603411434	0.785925204	0.000479455	0.000111409	0.024535756	0.004474249	7.96E-06	0.004247453
	MASC24-R1	1	24	1	211.5688935	MASC	Class 1	2.020063338	0.588735552	5.272880951	9.350755075	2.091873845	0.105256028	0.056454265	0.244086977	2.9556829	11.86846839	0.028100457	0.088754112	4.506655538	0.146414989	10.96121382	NaN	0.249674357	0.969287899	0.080203014	6.864222506	0.019591018	1.402942759	0.692747361	0.311940189	0.85144737	0.075288268	0.278142831	0.153090049	0.09032603	0.13186289	0.509933821	0.150252173	0.380558911	0.260644819	0.416199486	0.487857207	0.000441925	0.000618695	0.042929866	0.001377252	5.63E-05	0.004071538
	MASC25-R1	1	25	1	802.9194499	MASC	Class 1	4.036939001	1.220806642	7.695971021	3.293859325	1.449009291	0.140952077	0.012238623	0.249168506	1.66464978	3.051674382	0.025452022	0.086102502	3.017940576	0.101629084	3.958855372	NaN	0.352952096	0.642026109	0.112005998	3.658895503	0.050518687	0.888618983	2.028040056	0.289257452	0.97166848	0.052380402	0.737826723	0.22951328	0.079743522	0.269709324	0.373928762	0.062803609	0.301633325	0.228794379	0.265810681	0.31603473	0.000402635	0.000567904	0.011351419	0.003232171	3.44E-05	0.00341075
	MASC26-R1	1	26	1	1780.969761	MASC	Class 1	2.637675732	1.260886432	4.050119847	5.805201127	1.29526081	0.289381126	0.018916978	0.22354593	2.533129927	9.727169855	0.021392872	0.038860134	3.613593729	0.0849084	4.457811117	NaN	0.276066179	0.848196118	0.143193294	4.031115963	0.040849102	1.256379856	0.864724147	0.397809035	0.381402845	0.036505156	0.328875496	0.143771243	0.068315369	0.169146908	0.46041044	0.102569105	0.304807592	0.232428468	0.289015605	0.473733026	0.000221196	0.000539959	0.017192492	0.00843085	3.14E-05	0.005014003
	MASC29-R1	1	29	1	669.9019308	MASC	Class 1	2.010148083	1.492380395	7.808854389	5.264222227	1.475387706	0.464884313	0.007718937	0.275954683	2.181107306	9.927497251	0.011905299	0.090996477	3.577051355	0.065310495	4.924213264	NaN	0.416991288	0.911538853	0.081987305	4.244261833	0.020661128	2.27315565	1.324259373	0.381182453	2.382757034	0.053931488	0.294196187	0.265774172	0.092405694	0.116372302	0.733853167	0.053638314	0.282222003	0.224981269	0.306206978	0.478538928	0.00074402	0.000173836	0.03986415	0.002317238	3.30E-05	0.004158165
	MASC2-R2	2	2	7	1296.424876	MASC	Class 2	1.530006644	0.698303391	3.699769915	5.275514883	1.491627915	0.188171629	0.020133633	0.152072923	3.194505397	0.403142166	0.023196535	0.02556235	5.73895575	0.13593727	6.851936255	1.752272234	1.729694576	0.880566379	0.012689366	5.23606672	4.30848131	1.729694576	0.23505523	0.224894912	3.709875291	0.053128993	0.248115842	0.550241248	0.032476608	0.196026993	0.499267119	0	0.272611071	0.191089708	0.393262457	0.596939646	0.001959648	0.001416907	0.031100785	0.002246588	0.000135685	0.003345414
	MASC3-R2	2	3	7	5036.601637	MASC	Class 2	1.365633047	0.547463855	7.451925685	4.365968317	0.561767149	0.165835035	0.016579362	0.020179388	2.207056563	5.403191133	0.028303734	0.077698009	4.791035153	0.172548034	8.602391186	1.373639368	1.356595174	0.749442989	0.015403365	4.094168764	0.044249982	1.356595174	0.307765184	0.258477157	0.707966316	0.056957731	0.20051612	0.027490872	0.048165617	0.037752829	0.427057205	0.172023465	0.240874111	0.195554342	0.30519125	0.585255684	0.000936557	0.001356761	0.016668402	0.001001546	0.000332959	0.003227205
	MASC5-R2	2	5	7	4009.263634	MASC	Class 2	3.077651363	1.451847391	20.79574895	11.51437991	0.986540831	0.286519981	0.020922475	0.430608828	3.240534324	11.22685864	0.039068225	0.144754691	8.171581661	0.10542566	0	3.153054559	3.117887016	1.086645602	0.076999507	5.166808385	0.210413913	3.117887016	6.695643764	0.572842183	0.806060138	0.041805766	1.058466459	0.170704986	0.087051948	0.239786687	0.744062456	0.105379109	0.376231842	0.342502853	0.509460979	0.693537477	0.000730744	0.000329659	0.0182567	0.00308689	2.38E-05	0.003462335
	MASC6-R2	2	6	7	5129.016153	MASC	Class 2	8.14273356	0.702813526	6.952580651	5.320357234	1.122302217	0.25238546	0.014309612	0.171837674	2.303618649	6.339904688	0.027579773	0.066226058	4.415541951	0.083426167	7.147491361	1.454848255	1.436682098	1.09922289	0.027945845	4.110793065	2.050092597	1.436682098	0.552104487	0.230694478	1.764713278	0.039292599	0.303007157	0.137798588	0.073409715	0.102328095	0.774523571	0.175289295	0.365215271	0.275849623	0.551713798	0.68529681	0.000945966	0.00117349	0.009042534	0.002023117	3.07E-06	0.003438479
	MASC16-R2	2	16	7	4469.005992	MASC	Class 2	2.481430356	0.767360846	5.429471424	9.291841271	2.098828405	0.105306587	0.024919518	0.098572375	5.24385969	8.861103977	0.063576626	0.090869391	4.755209199	0.120505533	0	2.758303222	2.72595564	2.088463741	0.025390487	5.977530643	0.107138068	2.72595564	0.472604872	0.471075765	1.520305458	0.053008185	0.254965588	0.163840674	0.086589156	0.130867272	1.38582242	0.213971005	0.409617094	0.311797988	0.660611982	1.273655163	0.001967984	0.001482378	0.033306639	0.001108588	0.000299244	0.003156442
	MASC17-R2	2	17	7	4415.853985	MASC	Class 2	2.713343658	0.874532695	7.038032309	6.162600735	1.228276491	0.354965432	0.026021248	0.135560883	4.307405727	0.535981468	0.036837883	0.286531939	8.935201072	0.13480539	8.994126403	2.370617141	2.340143108	1.09329025	0.014742405	7.021123864	6.401235404	2.340143108	0.32063719	0.369722738	5.510957364	0.078096399	0.344156649	0.463367096	0.046721583	0.215804799	0.6703119	0	0.363669172	0.250187669	0.511589402	0.891652266	0.000911075	0.000789598	0.000717291	0.005966816	0	0.001405658
	MASC18-R2	2	18	7	6399.691215	MASC	Class 2	1.428595246	1.150821755	5.321055629	4.152107079	0.958610806	0.156943647	0.019153337	0.222730722	2.204052625	6.685235537	0.039550164	0.054319216	3.878751281	0.12133643	3.7722953	1.81640983	1.795408573	0.708934204	0.012449978	2.34783113	0.026307412	1.795408573	0.336763673	0.255731856	0.158494517	0.061596682	0.341356545	0.082263021	0.016196146	0.063810769	0.794805668	0.034190561	0.324102684	0.202611283	0.374512089	0.568331618	0.000482798	0.000717932	0.000172481	0.002242985	5.53E-05	0.00320121
	MASC19-R2	2	19	7	4149.429548	MASC	Class 2	0.554805028	0.745709551	0.952277816	5.983809934	1.92174153	0.051077962	0.019020169	0.0732212	3.633419475	4.681796752	0.058295524	0.070752915	3.268576308	0.126214348	9.34559186	3.182364095	3.140610961	1.107009597	0.011128261	4.198607367	3.124606233	3.140610961	0.555846291	0.167721232	2.693702444	0.109160935	0.248795804	0.186665649	0.04160696	0.241251386	0.329911694	0	0.264188015	0.177697727	0.262994548	0.381512621	0.001446924	0.001494107	0.036967348	0.000857145	0.000102228	0.002398435
	MASC21-R2	2	21	7	5104.498059	MASC	Class 2	0.576655861	0.62317894	3.475768882	2.597787341	0.64288405	0.163926101	0.020784868	0.174823668	1.434166742	1.571507785	0.031033586	0.02730124	2.330478292	0.071925472	2.512887289	2.057274738	2.034655472	0.684081236	0.008400695	2.981988919	0.032921055	2.034655472	0.253010022	0.157486979	0.27702905	0.072549765	0.16516374	0.035861669	0.053509065	0.033498449	0.314595357	0.045877325	0.238440965	0.157694895	0.202211482	0.27359847	0.00076785	0.000541189	0.022160197	0.001789785	0.000102417	0.003425663
	MASC23-R2	2	23	7	1841.67179	MASC	Class 2	0.528514581	0.419629604	3.318463192	1.98847389	0.461738825	0.052224463	0.006744611	0.157653235	0.93938951	5.521717536	0.007347014	0.014808541	3.145877263	0.040401051	2.205779151	0.497245113	0.49078081	0.245531567	0.008017482	1.293176057	0.78060931	0.49078081	0.100776819	0.082991911	0.672684685	0.013756023	0.137359116	0.142718827	0.028464163	0.030832293	0.241186829	0.045019748	0.15912639	0.113302048	0.181581559	0.225440229	0.000545124	0.000401583	0.005910904	0.002594525	9.96E-06	0.004065613
	MASC25-R2	2	25	7	2033.983845	MASC	Class 2	0.892195317	0.795393279	6.418185719	2.797110454	0.458294689	0.099070843	0.01640975	0.10469653	1.075606424	4.250942882	0.016670605	0.065645103	2.624814693	0.037282105	2.529147294	0.583170717	0.575540305	0.427987632	0.03817893	2.188823441	0.880920233	0.575540305	1.262620907	0.118506713	0.75928273	0.021909377	0.28424328	0.062788745	0.039051787	0.065253372	0.22313034	0.0573469	0.142099112	0.121171904	0.187837415	0.254374173	0.000587782	0.000690742	0.017693413	0.004541952	2.87E-05	0.003189141
	MASC26-R2	2	26	7	8927.198773	MASC	Class 2	3.623236202	0.636781734	9.708317149	7.494142679	1.318766792	0.177448679	0.01854614	0.17538159	3.319257685	10.62487501	0.024264103	0.038576568	3.665438025	0.072408589	7.753964556	2.49775624	2.467199737	1.460151493	0.03259094	3.935054483	0.298786852	2.467199737	1.453269627	0.33089714	0.267457186	0.025888564	0.342370125	0.141794749	0.063795947	0.109290871	0.534327815	0.130122671	0.267141773	0.213254181	0.275069426	0.434650876	0.000400442	0.000712813	0.01950329	0.006163497	4.82E-05	0.003592965
	MASC27-R2	2	27	7	2846.698714	MASC	Class 2	0.701090958	0.723504192	3.720523036	4.485764768	0.957422287	0.150129044	0.02800592	0.213410923	2.44997634	11.16172444	0.03017572	0.035079847	3.088818722	0.086687892	6.225489781	2.089115589	2.061974318	0.923925869	0.026294449	3.668769363	0.040518671	2.061974318	0.643738023	0.247129878	0.433831735	0.075019963	0.183505402	0.213459186	0.062311404	0.06138275	0.303420472	0.078598521	0.240249922	0.158416801	0.200549908	0.234544985	0.000943966	0.000776983	0.022045196	0.00228324	6.82E-06	0.004777765
	MASC1-R3	3	1	8	3482.752558	MASC	Class 3	1.09096776	0.900764663	4.212935932	2.604017982	0.862611779	0.182233034	0.017279067	0.371253392	2.40542157	3.67181163	0.023403101	0.039102547	4.47642652	0.127479914	4.652163414	2.559883467	2.530996996	0.695474005	0.016679021	3.600654356	0.049673072	2.530996996	0.306030134	0.0917679	0.162410975	0.053139606	0.240539685	0.054207545	0.058377146	0.063315113	0.381582857	0.091658854	0.235366477	0.175031216	0.230307199	0.299792274	0.000365348	0.000339364	0.024786944	0.003147973	6.77E-05	0.003771584
	MASC2-R3	3	2	8	1537.022287	MASC	Class 3	0.4322071	0.901550147	0.934934652	2.824227736	1.009423087	0.087121398	0.090313015	0.209649576	1.784980272	0.451570145	0	0.024388915	2.511985642	0.095354088	8.743152603	1.074613683	1.044096688	0.489296148	0.079442332	2.027522733	1.845007838	1.044096688	0.128000899	0.147795094	1.590819259	0.038932141	0.106020256	0.314499687	0.02213923	0.068701591	0.230482279	0	0.132218972	0.108447503	0.17258684	0.194797231	0.004565321	0.002626623	0.027402352	0.001271619	0.000156347	0.001980391
	MASC3-R3	3	3	8	5343.430273	MASC	Class 3	0.922934208	0.636813976	4.272415363	3.365703233	1.024448506	0.089004448	0.011075316	0.063077136	1.567769591	2.012685837	0.014230278	0.031368298	1.98264148	0.093381589	5.103997663	1.331397205	1.314609689	0.675024367	0.012521037	2.479969801	0.022843629	1.314609689	0.200390455	0.135678013	0.254151109	0.026892268	0.175429775	0.031422587	0.030636232	0.040321237	0.280562235	0.090687187	0.165646551	0.131555324	0.214337103	0.321376286	0.000111826	0.000408218	0.007616082	0.001845665	2.71E-05	0.003210371
	MASC5-R3	3	5	8	4542.299112	MASC	Class 3	1.096559012	0.642768	3.892922169	5.804088193	1.651586188	0.069167552	0.014336315	0.107422589	3.18615937	2.471862633	0.027748956	0.045899272	3.567213945	0.088426309	7.934984181	1.551297156	1.532063903	1.045234966	0.02052154	4.099551189	0.091934249	1.532063903	0.296045012	0.227423664	0.816419309	0.029911103	0.188751587	0.042255507	0.00150865	0.056015913	0.881796332	0.146882711	0.260462859	0.202988097	0.386513038	0.739159315	0.002117248	0.00154588	0.010173145	0.001918165	0.000354368	0.003357536
	MASC6-R3	3	6	8	5415.506454	MASC	Class 3	4.050004771	0.515530389	3.432228459	2.812648802	0.580309108	0.077818953	0.008502735	0.18172096	1.060807384	6.291276589	0.009563926	0.031691112	2.175483353	0.043310121	2.965437791	0.492425047	0.486036723	0.366798108	0.011355836	1.718406107	0.933326139	0.486036723	0.180601474	0.064505517	0.804130707	0.016560374	0.245541205	0.074234885	0.042471539	0.039207354	0.488219376	0.0553022	0.147020691	0.129928333	0.38916274	0.411801355	0.001072031	0.00125351	0.002760479	0.002312523	4.36E-05	0.004120426
	MASC8-R3	3	8	8	3152.335624	MASC	Class 3	0.698883814	0.735195423	2.680388819	5.219115562	0.927114852	0.119278378	0.015615356	0.096015966	2.178188139	7.922303085	0.024537778	0.050724317	3.633672403	0.101858987	6.603992395	2.314731688	2.285691683	0.795455458	0.028472051	3.941947507	1.310481749	2.285691683	0.641467311	0.175275155	1.129486304	0.038506429	0.31826578	0.070190153	0.046003781	0.072810581	0.464235572	0.090539661	0.262627437	0.161624119	0.309623863	0.414975066	0.000707097	0.00087512	0.0358659	0.003239693	4.03E-05	0.003540734
	MASC11-R3	3	11	8	3685.991944	MASC	Class 3	1.093393433	0.710351013	2.442435843	3.278089868	0.992361603	0.200687913	0.010343143	0.122731839	2.586007248	4.389359149	0.016672009	0.035678317	2.718598861	0.067097143	5.454544398	2.03818373	2.01304549	0.669052542	0.015439537	2.706558956	0.021095781	2.01304549	0.327559693	0.134928396	0.272451975	0.032958455	0.288632438	0.057593215	0.012231018	0.052652293	0.296855702	0.06315175	0.175711922	0.142122309	0.214708398	0.291005629	0.000706276	0.000447103	0.030576213	0.003140778	4.42E-05	0.004070605
	MASC13-R3	3	13	8	6279.596721	MASC	Class 3	0.948422098	0.77109456	3.58042521	7.672351829	2.33622837	0.096720145	0.038161741	0.123938393	4.780409114	4.76336548	0.021974187	0.067006881	4.398975907	0.095701627	16.70057214	4.634137826	4.578563008	2.739149652	0.04353503	7.036804547	0.031176723	4.578563008	1.146801544	0.362972822	0.184207003	0.065042793	0.32777444	0.134376466	0.053910759	0.108870827	0.47402561	0.099815225	0.298242724	0.22708129	0.31820109	0.471542359	0.001171091	0.001215563	0.056095898	0.002943611	0.000311303	0.002632308
	MASC14-R3	3	14	8	4090.715941	MASC	Class 3	3.237436252	1.32586602	11.41113126	3.999450811	0.701653372	0.212789208	0.034025509	0.509189328	1.759722011	10.20196261	0.017360436	0.030583501	3.055521559	0.05860555	7.527901357	2.132562874	2.107490232	0.721471977	0.044325279	2.827519073	0.020563032	2.107490232	0.429548456	0.153103749	0.243142517	0.031182146	0.250704954	0.073100554	0.042471405	0.056804475	0.311163142	0.114297019	0.181233772	0.148849173	0.300826168	0.318497995	0.000688719	0.000395469	0.009144374	0.003127721	1.76E-05	0.003376565
	MASC16-R3	3	16	8	5254.035021	MASC	Class 3	0.503095429	0.673097856	3.226489239	1.887453344	0.412411039	0.111587762	0.015664159	0.096114564	1.061506866	2.365499805	0.01482384	0.010334105	1.559787349	0.045127854	2.100447923	0.949479099	0.937328461	0.378071186	0.005995906	1.24499415	0.015871912	0.937328461	0.124473958	0.066381697	0.065621367	0.026835374	0.184441272	0.043995139	0.0407488	0.021838172	0.367193084	0.02451679	0.09728162	0.084279783	0.19911625	0.341162726	0.000925468	0.000462222	0.010252919	0.002025167	1.54E-05	0.003139214
	MASC17-R3	3	17	8	4764.904284	MASC	Class 3	3.444707863	1.687467041	11.9253239	6.967018861	2.304136792	0.395254114	0.034506392	0.390169509	3.522774561	12.25584043	0.026142722	0.062223712	3.630113491	0.070027344	8.24264012	2.35251015	2.323888132	1.609501949	0.037849589	5.912794079	1.263162184	2.323888132	0.507141348	0.44776562	1.088461738	0.045589377	0.234852107	0.152998242	0.084573166	0.090663095	0.632607498	0.219210811	0.393747308	0.322717039	0.430128002	0.607928737	0.000728217	0.000329782	0.00260638	0.006205782	2.08E-05	0.004310457
	MASC18-R3	3	18	8	6986.900154	MASC	Class 3	1.266770293	1.146164477	4.404563935	2.849297781	0.614246947	0.225034422	0.011129134	0.250938163	1.390035487	5.043314979	0.009771216	0.040360159	2.910970159	0.052059518	3.012335467	1.735895249	1.716279384	0.512245022	0.031366642	1.634424921	0.025161731	1.716279384	0.896120642	0.253437328	0.231883561	0.044989439	0.374343029	0.233241389	0.055768059	0.076488516	0.329744112	0.043647977	0.173929539	0.122943846	0.221393926	0.280803971	0.001030436	0.000177476	0.009036753	0.003907698	1.88E-05	0.004481537
	MASC19-R3	3	19	8	4673.54255	MASC	Class 3	0.000743866	0.046570648	0.004663383	0.00217014	0.000732117	0	0.000135678	0.004170325	0.010994724	0.007784468	0	0.001001761	0	0.001274095	0.0216502	0	0	0.002223593	0.000126416	0.003082221	0.000376579	0	0.001378404	0.000166064	0.003276311	0.001273552	0.077391074	0.000429241	4.58E-05	0.002159586	0.001267891	0	0	0.001021122	0.001103595	0.000871919	0.000802902	0.000364251	0.010438495	0.001287278	4.73E-05	0.003043431
	MASC21-R3	3	21	8	5587.264126	MASC	Class 3	0.002515969	0.035565346	0.000555444	0.002326849	0.000242338	0.001621259	0.000154389	0.003250883	0.004770143	0.005891231	0	0.000925743	0	0.00072213	0.020176354	0	0	0.001407855	5.66E-05	0.000639259	0.000355909	0	0.000869261	0.000109863	0.000105638	0.000729813	0.047121412	7.46E-05	5.28E-05	0.000937159	0.000392135	0	0	0.000412834	0.000318876	0	0.000747235	0.000461895	0.021014725	0.001618712	4.58E-05	0.003117938
	MASC24-R3	3	24	8	3840.662413	MASC	Class 3	0.568695468	0.494975525	3.288189807	3.537245309	0.545484454	0.035860229	0.037932158	0.116015783	1.60815474	7.417214456	0.028784604	0.020579969	2.745530607	0.102724642	4.37519237	1.925787161	1.901122055	0.648342079	0.010748353	3.290055152	0.383731496	1.901122055	0.242805245	0.122832994	0.330863438	0.060806885	0.16817049	0.0690342	0.041120379	0.057791754	0.250909771	0.065128244	0.18033021	0.141390799	0.199380504	0.2054345	0.001482394	0.000639547	0.016153857	0.000980498	2.54E-05	0.002695839
	MASC25-R3	3	25	8	2251.125667	MASC	Class 3	1.6446479	0.476463216	3.712630265	3.268411928	0.755253482	0.052638218	0.022446461	0.052165516	1.272482398	3.763618551	0.017155239	0.048293501	2.32602855	0.053581914	2.901053489	0.268388478	0.264851988	0.413968116	0.026838657	1.603481233	1.414247285	0.264851988	1.233714399	0.163593068	1.218069756	0.01888191	0.56219603	0.064860906	0.039146063	0.067064461	0.33829271	0.090985089	0.215532092	0.170068003	0.254509417	0.344187816	0.000995833	0.000995833	0.037010534	0.002012891	0.000105271	0.003369533
	MASC29-R3	3	29	8	4268.982703	MASC	Class 3	3.203916387	4.125398149	12.39832195	4.866793431	1.006430611	0.745654209	0.011987828	0.404377208	2.078931335	8.215542147	0.026232211	0.049946846	3.510975588	0.064684876	4.091710242	2.498398763	2.468725892	0.898175624	0.036514664	2.57776381	2.588015212	2.468725892	0.943248779	0.30915174	2.227661339	0.03770403	0.310912504	0.198034786	0.068378943	0.074058178	0.580044197	0	0.229482514	0.201865362	0.267717625	0.415177234	0.00160561	0.000194491	0.061958162	0.001625694	2.22E-05	0.003126659
	MASC2-R4	4	2	9	1952.896338	MASC	Class 4	1.581931338	0.619824898	2.162091251	4.815289734	1.791688558	0.160639936	0.026894672	0.213933335	2.256194578	1.013299417	0.020954428	0.040790439	3.495903002	0.099605824	7.392772838	1.260127346	1.24392182	0.689286136	0.043814701	3.429789011	2.074685864	1.24392182	0.211864564	0.156562857	1.787310834	0.032761026	0.233329591	0.353256891	0.037615962	0.133334011	0.440723842	0.096655771	0.228225951	0.164058095	0.292084914	0.380025148	0.002608115	0.000433668	0.026160558	0.002739437	4.89E-05	0.002789828
	MASC3-R4	4	3	9	5889.528477	MASC	Class 4	0.000500511	0.051469618	0.003084439	0	0.000320598	0.0020951	0.000230905	0.004355442	0.008033848	0.015293334	0	0.00136124	0	0.000770765	0.027469233	0	0	0.001661239	0.000226423	0	0.000916062	0	0.001429455	0	0.000752692	0.001540783	0.062309813	0.000812679	9.37E-05	0.00123652	0.000489092	0	0	0.000605708	0.000493594	0	0.000540865	0.000938712	0.034014671	0.000599805	0.000167287	0.002602912
	MASC5-R4	4	5	9	5792.640957	MASC	Class 4	1.343787936	0.692063945	3.689740316	2.886030135	1.343154771	0.121811206	0.011612666	0.055642206	2.278567432	1.480607776	0.075728577	0.017864276	2.857887358	0.104828753	4.307458681	2.543037035	2.515855142	0.708911289	0.01004448	2.483675753	0.611811019	2.515855142	0.217524825	0.15995891	0.527210786	0.064041968	0.286011247	0.031550513	0.036529719	0.063635118	0.675429339	0.106113568	0.227889372	0.171991911	0.296221373	0.619437928	0.002268586	0.000435054	0.037676689	0.002457686	0.00014337	0.003905601
	MASC6-R4	4	6	9	6027.26722	MASC	Class 4	3.078645849	0.763676084	5.057037876	4.852145344	0.842702578	0.118612076	0.016477346	0.229063169	1.469492385	4.73067813	0.018469231	0.056727726	2.436503985	0.076900035	6.888952997	1.16667764	1.15207488	0.682639207	0.021705095	3.250535669	0.830844596	1.15207488	0.409038716	0.145604263	0.716038197	0.042598125	0.253386302	0.084906652	0.057520857	0.069118149	0.696210399	0.082382482	0.273477353	0.212881281	0.49943898	0.637799618	0.001092365	0.001341441	0.027502948	0.000994605	2.13E-05	0.003098577
	MASC10-R4	4	10	9	3624.493324	MASC	Class 4	0.000789261	0.069888282	0.001040509	0	0.000364716	0	0.00027755	0.006189639	0.008575041	0.008921607	0	0.000988613	0	0.000960342	0.035618384	0	0	0.002830779	0	0	0.000216524	0	0.000783266	0.000348764	0.00059754	0.000983473	0.104156183	3.70E-05	0.000121129	0.001273324	0.000968135	0	0	0.000691982	0.000460727	0.000573725	0.000672851	0.000858384	0.008011975	0.000398074	9.04E-05	0.001694457
	MASC13-R4	4	13	9	7550.363996	MASC	Class 4	0.008657735	0.169247789	0.002344013	0	0.000947408	0	0.000176427	0.0138693	0.017438345	0.041274827	0	0.004290013	0	0.004597564	0.069272125	0	0	0.003753594	0.000722132	0.005910233	0.000736148	0	0.002579103	0.000363684	0.0023977	0.002866612	0.205136538	0.001491003	0.000313242	0.003800422	0.001901963	0	0	0.002575203	0.001390107	0	0.002136384	0.000921523	0.071192495	0.005645366	6.36E-05	0.0033042
	MASC14-R4	4	14	9	4714.15714	MASC	Class 4	4.070175399	0.789763091	5.386230132	3.368842392	0.708018011	0.090763953	0.010938435	0.261329846	1.569330532	8.043180194	0.010235045	0.024446657	2.785585104	0.066122209	6.642771764	1.730093046	1.710128145	0.569408047	0.02129701	1.948864335	0.021406459	1.710128145	0.299175527	0.104953759	0.264863492	0.019572963	0.279705264	0.040398144	0.024593944	0.044772495	0.317848721	0.09513444	0.138044967	0.120027487	0.308629629	0.334640531	0.000748038	0.000578796	0.00536395	0.002740999	2.47E-05	0.003705257
	MASC16-R4	4	16	9	6543.360934	MASC	Class 4	3.074219181	2.93574494	8.776324932	4.04060097	1.445980981	0.306508548	0.01589682	0.165786711	2.335058924	2.641353448	0.032637324	0.044599042	4.291410481	0.130537041	7.508979205	2.063036851	2.040973243	0.868153077	0.011189889	2.197928251	0.061151254	2.040973243	0.375628124	0.172682453	0.289151013	0.052300077	0.481823043	0.088323014	0.094661172	0.066355682	0.791337865	0.138820372	0.222123747	0.177092761	0.396136678	0.807554619	0.001178566	0.000192911	0.00812437	0.001836172	3.82E-05	0.004576112
	MASC18-R4	4	18	9	7973.031706	MASC	Class 4	2.596029673	1.963916429	8.507269953	5.412682405	1.294280902	0.376024848	0.012339055	0.333222521	2.599177843	8.584160168	0.018762585	0.047765519	4.294982382	0.078744596	5.326581343	3.937921412	3.899703401	0.97015785	0.040000157	2.653441825	0.040244961	3.899703401	1.900477431	0.248101979	0.330441435	0.060014345	0.610924465	0.212671133	0.081896966	0.118686087	0.404707641	0.109987713	0.273051005	0.231544536	0.32480979	0.344283615	0.000857399	0.000267129	0.007322359	0.002846507	2.37E-05	0.003558134
	MASC24-R4	4	24	9	4640.411024	MASC	Class 4	0.98162285	0.749241394	3.075010951	1.001688418	0.392703438	0.057952535	0.006233319	0.308358079	0.980695761	5.65921576	0.010615164	0.028036781	2.42139804	0.133596718	1.221463686	1.292869602	1.277988286	0.349402948	0.00628885	1.431874959	0.019809439	1.277988286	0.164334541	0.06152289	0.184852842	0.083875461	0.24145175	0.07476047	0.034986666	0.06235868	0.132866	0.029587081	0.14738955	0.101198156	0.134885283	0.138493569	0.001255361	0.000553953	0.001638833	0.001710568	8.06E-05	0.003507927
	MASC25-R4	4	25	9	2747.193225	MASC	Class 4	1.161435105	1.145311194	3.025085737	2.601146198	0.602975887	0.085223975	0.011295575	0.124547344	1.253612712	5.114467092	0.016817356	0.034063853	2.154308189	0.058279523	2.453958856	0.706759643	0.697871186	0.399445753	0.024235668	1.891453153	0.824472255	0.697871186	0.921116403	0.097191516	0.710183151	0.024613183	0.523594682	0.06792274	0.039687569	0.069100299	0.230924446	0.056342015	0.155773497	0.127745319	0.21355727	0.26456369	0.00065045	0.000608005	0.003807336	0.003140349	4.80E-05	0.00244084
	MASC26-R4	4	26	9	11954.05158	MASC	Class 4	0.000657542	0.066050454	0.000905455	0	0.00070044	0.003194126	7.36E-05	0.005471677	0.00984537	0.024067932	0	0.001197446	0	0.001591451	0.036192571	0	0	0.002197923	6.97E-05	0.000871957	0.000849816	0	0.000795451	0.000500343	0	0.001432624	0.085301325	0.000258426	3.72E-05	0.001862741	0.000788096	0	0	0.001041054	0.000677858	0.000640738	0.000602289	0.000420382	0.019690287	0.003466209	7.54E-05	0.00289165
	MASC27-R4	4	27	9	3602.431587	MASC	Class 4	1.623322156	1.140785529	7.332740717	4.856033177	1.419637879	0.344051646	0.006143961	0.12151463	2.335938343	15.91306539	0.017883843	0.047458547	2.876035356	0.062438703	7.444854972	2.08790724	2.062910635	0.940790345	0.030966919	2.17989613	0.058542293	2.062910635	0.596824378	0.55078673	0.510577054	0.069471056	0.278308378	0.259728421	0.087590853	0.098554208	0.476993747	0.047970311	0.306524544	0.202833673	0.272731374	0.318587331	0.001708439	0.000951643	0.026010635	0.002225207	2.92E-05	0.004216033
	MASC2-R5	5	2	10	2061.778612	MASC	Class 5	0.615962445	0.681198946	1.082582099	2.954963641	1.229059718	0.200318737	0.019218238	0.073218407	1.936932809	0.316248162	0.033242793	0.025575828	2.94932988	0.093942001	5.740042925	0.994035928	0.98086486	0.525946788	0.011133972	2.580118949	3.05705078	0.98086486	0.163645173	0.109120575	2.635148927	0.038901544	0.155249722	0.682224092	0.032296081	0.084248042	0.33970828	0	0.173495155	0.1221484	0.234055931	0.314314049	0.004854659	0.000673353	0.02602184	0.001037181	4.34E-05	0.002411039
	MASC6-R5	5	6	10	6230.411506	MASC	Class 5	4.16645648	0.577893234	3.504237992	4.606525567	1.271745277	0.16936131	0.011747759	0.140194777	1.620965555	7.060284457	0.018916538	0.048837184	2.600127143	0.065684512	5.525832414	1.380105313	1.362998674	0.712782442	0.022249037	2.695719782	1.131792163	1.362998674	0.471795143	0.177773249	0.974882406	0.028590644	0.233073645	0.098787478	0.05548523	0.080181154	0.646675008	0.106984424	0.248027513	0.214543319	0.464666539	0.515157605	0.001159248	0.001108923	0.011951821	0.001387919	3.53E-06	0.003637549
	MASC16-R5	5	16	10	6847.490387	MASC	Class 5	1.432514297	0.645434466	6.804168004	5.84448107	1.245360822	0.134152926	0.01621444	0.155408246	2.406710347	5.44886601	0.022298554	0.023816128	3.087255577	0.05938948	7.458709881	1.734537845	1.71418546	0.895839268	0.027742399	2.637833497	0.020338445	1.71418546	0.549370787	0.175073636	0.185359967	0.019775476	0.177147675	0.107368231	0.06399644	0.04897956	0.780278862	0.060489154	0.211780843	0.188402457	0.366620246	0.754197713	0.000933579	0.00023121	0.016641103	0.003829087	4.70E-06	0.003419092
	MASC17-R5	5	17	10	5563.693366	MASC	Class 5	2.593821745	1.049538629	3.14733339	6.436907497	2.626175801	0.276075075	0.017312049	0.248382631	3.422534078	6.975332794	0.016492542	0.033475729	3.584008532	0.070336366	9.420122778	2.533693442	2.502882339	1.345325019	0.019382125	4.236052404	0.716769031	2.502882339	0.399418344	0.345495093	0.617855945	0.056603225	0.239066224	0.064106658	0.00034308	0.064029148	0.594382618	0.141365889	0.305181852	0.249414001	0.421143849	0.493255469	0.000490115	0.000442812	0.000189213	0.003677833	1.31E-06	0.003354593
	MASC18-R5	5	18	10	8359.206027	MASC	Class 5	0.001247931	0.044259523	0.000472751	0	0.00060142	0.001034547	6.22E-05	0.003933968	0.009964885	0.014882071	0	0.001071843	0	0.001270234	0.025300094	0	0	0.001990954	8.24E-05	0.00073726	0.000170664	0	0.002609705	0.00011074	0.000288234	0.001729371	0.064050765	0.000332328	0.000124079	0.002651028	0.00052071	0	0	0.000950217	0.000478064	0	0.000670066	0.000243798	0.011895379	0.002077584	0	0.003066405
	MASC21-R5	5	21	10	7083.956011	MASC	Class 5	0.664278661	0.487456304	2.041525449	3.669900433	1.108410216	0.169888833	0.019955052	0.193055365	1.977215644	3.33879713	0.018106203	0.052059216	2.210862751	0.081843211	4.063761362	3.701695174	3.665095871	1.009186173	0.011249034	3.795339482	0.021753787	3.665095871	0.579046667	0.206491054	0.368427513	0.119659431	0.225877553	0.096867056	0.070665667	0.06451254	0.449637702	0.063931986	0.301770841	0.208297584	0.266600526	0.356499803	0.001668503	0.000261587	0.033580737	0.002835748	6.15E-05	0.003345489
	MASC24-R5	5	24	10	5033.841381	MASC	Class 5	1.159604373	0.877737479	4.726244899	8.621327262	1.818600482	0.073239924	0.121280376	0.163860631	3.067837298	9.117283005	0.049266202	0.060408899	3.898427873	0.133050405	12.42454367	3.042511477	3.006555642	1.366284807	0.029158591	5.918397059	0.53814729	3.006555642	0.682405419	0.29874045	0.463909282	0.071694406	0.269047155	0.22209332	0.07045066	0.117300939	0.573616116	0.105802753	0.334756082	0.239956455	0.387147899	0.495298175	0.001074011	0.000506001	0.04056686	0.001954551	7.44E-06	0.002544885
	MASC25-R5	5	25	10	2897.255889	MASC	Class 5	0.006874831	0.041750706	0.014258176	0.022102242	0.004112696	0.001694607	0.000154285	0.003492831	0.018291957	0.034844351	0	0.002885353	0.026356428	0.00140917	0.045369583	0.012444204	0.012278032	0.006611499	0.000143314	0.022056307	0.000334352	0.012278032	0.012119486	0.001301045	0.005192194	0.001155065	0.003237224	0.000569043	0.000673558	0.001700041	0.002612054	0.000864291	0.001748927	0.001933146	0.00243035	0.003076438	0.000585793	0.00088393	0.017015365	0.002331526	6.70E-05	0.002897521
	MASC26-R5	5	26	10	12756.97915	MASC	Class 5	1.913405236	1.681048327	8.955252994	7.131831792	1.286078437	0.205028396	0.028631916	0.219116655	2.701541088	14.6106036	0.025634687	0.054874711	3.060923688	0.11940515	6.413572769	3.083618428	3.048992956	1.204164812	0.053327848	3.896360072	0.072211349	3.048992956	1.16636858	0.219744929	0.245309632	0.055588403	0.294166893	0.140004245	0.057257309	0.10292728	0.457611626	0.108124392	0.276995239	0.215256827	0.245874869	0.371360206	0.000390826	0.000243222	0.019213608	0.003671538	9.28E-05	0.002414581
	MASC27-R5	5	27	10	3602.431587	MASC	Class 5	0.01410398	0.075279634	0.054661419	0.073934578	0.013488214	0.007017189	0.000683731	0.011548644	0.049786083	0.144635733	0	0.001052306	0.059072738	0.002052498	0.118387557	0.070799026	0.069845266	0.019685439	0.001199511	0.052546283	0.030364836	0.069845266	0.013721792	0.003844654	0.025891243	0.001875727	0.005205487	0.002598503	0.001069207	0.003486525	0.008234817	0.001465312	0.002066274	0.003928379	0.003936496	0.006002074	0.000738509	0.000157387	0.033278045	0.001898552	1.10E-06	0.002776839
[truncated: 15 more columns]
